# Supplementary material for: Room-temperature phosphorescence of a supercooled liquid: kinetic stabilisation by desymmetrisation
Source: Chem Sci. 2021 Sep 10;12(43):14363–8. doi: 10.1039/d1sc03800a (PMC8580009; doi:10.1039/d1sc03800a)
Supplement: SC-012-D1SC03800A-s004 [file SC-012-D1SC03800A-s004.cif]

# Electronic Supplementary Material (ESI) for Chemical Science.
# This journal is © The Royal Society of Chemistry 2021

####################################################################### 
# 
# This file contains crystal structure data downloaded from the 
# Cambridge Structural Database (CSD) hosted by the Cambridge 
# Crystallographic Data Centre (CCDC).
# 
# Full information about CCDC data access policies and citation 
# guidelines are available at http://www.ccdc.cam.ac.uk/access/V1 
# 
# Audit and citation data items may have been added by the CCDC. 
# Please retain this information to preserve the provenance of 
# this file and to allow appropriate attribution of the data. 
# 
#######################################################################

data_mk322_-150
_database_code_depnum_ccdc_archive 'CCDC 2095928'
loop_
_audit_author_name
_audit_author_address
'Mao Komura'
;Osaka University
Japan
;
_audit_update_record             
;
2021-07-12 deposited with the CCDC.	2021-09-10 downloaded from the CCDC.
;
_audit_creation_date             2021-06-29
_audit_creation_method           
;
Olex2 1.3
(compiled 2020.11.12 svn.r5f609507 for OlexSys, GUI svn.r6272)
;
_shelx_SHELXL_version_number     2018/3
_chemical_name_common            ?
_chemical_name_systematic        ?
_chemical_formula_moiety         'C28 H44 Br2 O3 S Si2'
_chemical_formula_sum            'C28 H44 Br2 O3 S Si2'
_chemical_formula_weight         676.69
_chemical_melting_point          ?
_chemical_oxdiff_formula         C28H44Br2O3SSi2
_chemical_oxdiff_usercomment     123K
loop_
_atom_type_symbol
_atom_type_description
_atom_type_scat_dispersion_real
_atom_type_scat_dispersion_imag
_atom_type_scat_source
C C 0.0033 0.0016 'International Tables Vol C Tables 4.2.6.8 and 6.1.1.4'
H H 0.0000 0.0000 'International Tables Vol C Tables 4.2.6.8 and 6.1.1.4'
Br Br -0.2901 2.4595 'International Tables Vol C Tables 4.2.6.8 and 6.1.1.4'
O O 0.0106 0.0060 'International Tables Vol C Tables 4.2.6.8 and 6.1.1.4'
S S 0.1246 0.1234 'International Tables Vol C Tables 4.2.6.8 and 6.1.1.4'
Si Si 0.0817 0.0704 'International Tables Vol C Tables 4.2.6.8 and 6.1.1.4'

_shelx_space_group_comment       
;
The symmetry employed for this shelxl refinement is uniquely defined
by the following loop, which should always be used as a source of
symmetry information in preference to the above space-group names.
They are only intended as comments.
;
_space_group_crystal_system      monoclinic
_space_group_IT_number           14
_space_group_name_H-M_alt        'P 1 21/n 1'
_space_group_name_Hall           '-P 2yn'
loop_
_space_group_symop_operation_xyz
'x, y, z'
'-x+1/2, y+1/2, -z+1/2'
'-x, -y, -z'
'x-1/2, -y-1/2, z-1/2'

_cell_length_a                   14.1498(4)
_cell_length_b                   9.2174(3)
_cell_length_c                   25.7482(8)
_cell_angle_alpha                90
_cell_angle_beta                 95.165(3)
_cell_angle_gamma                90
_cell_volume                     3344.56(18)
_cell_formula_units_Z            4
_cell_measurement_reflns_used    14745
_cell_measurement_temperature    123
_cell_measurement_theta_max      29.2860
_cell_measurement_theta_min      1.5840
_shelx_estimated_absorpt_T_max   ?
_shelx_estimated_absorpt_T_min   ?
_exptl_absorpt_coefficient_mu    2.583
_exptl_absorpt_correction_T_max  1.00000
_exptl_absorpt_correction_T_min  0.38196
_exptl_absorpt_correction_type   multi-scan
_exptl_absorpt_process_details   
;
CrysAlisPro 1.171.40.75a (Rigaku Oxford Diffraction, 2020)
Empirical absorption correction using spherical harmonics,
 implemented in SCALE3 ABSPACK scaling algorithm.
;
_exptl_absorpt_special_details   ?
_exptl_crystal_colour            colourless
_exptl_crystal_colour_primary    colourless
_exptl_crystal_density_diffrn    1.344
_exptl_crystal_density_meas      ?
_exptl_crystal_density_method    ?
_exptl_crystal_description       prism
_exptl_crystal_F_000             1400
_exptl_crystal_size_max          0.4
_exptl_crystal_size_mid          0.2
_exptl_crystal_size_min          0.1
_exptl_transmission_factor_max   ?
_exptl_transmission_factor_min   ?
_diffrn_reflns_av_R_equivalents  0.0833
_diffrn_reflns_av_unetI/netI     0.0751
_diffrn_reflns_Laue_measured_fraction_full 1.000
_diffrn_reflns_Laue_measured_fraction_max 0.838
_diffrn_reflns_limit_h_max       17
_diffrn_reflns_limit_h_min       -19
_diffrn_reflns_limit_k_max       12
_diffrn_reflns_limit_k_min       -11
_diffrn_reflns_limit_l_max       32
_diffrn_reflns_limit_l_min       -32
_diffrn_reflns_number            39231
_diffrn_reflns_point_group_measured_fraction_full 1.000
_diffrn_reflns_point_group_measured_fraction_max 0.838
_diffrn_reflns_theta_full        25.242
_diffrn_reflns_theta_max         30.564
_diffrn_reflns_theta_min         1.710
_diffrn_ambient_temperature      123
_diffrn_detector                 'Rigaku HyPix-6000 area detector'
_diffrn_detector_area_resol_mean 10.0
_diffrn_detector_type            'HPC area detector'
_diffrn_measured_fraction_theta_full 1.000
_diffrn_measured_fraction_theta_max 0.838
_diffrn_measurement_details      
;
List of Runs (angles in degrees, time in seconds):

  # Type    Start    End  Width  t~exp~   \w     \q     \k     \f   Frames
#--------------------------------------------------------------------------
  1  \w    -62.00 -36.00   0.50    1.30    --   12.33 -19.00  90.00   52
  2  \w    -18.00   8.00   0.50    1.30    --   12.33 -19.00  90.00   52
  3  \w    -37.00  34.00   0.50    1.30    --   12.33 -57.00 -60.00  142
  4  \w     14.00  41.00   0.50    1.30    --   12.33-119.00  46.00   54
  5  \w     32.00  83.00   0.50    1.30    --   12.33-155.00-110.00  102
  6  \w     -4.00  36.00   0.50    1.30    --   12.33 -99.00  30.00   80
  7  \w    -21.00  16.00   0.50    1.30    --   -7.17 -57.00  90.00   74
  8  \w    -81.00 -28.00   0.50    1.30    --   -7.17 -57.00  90.00  106
  9  \w    -80.00  16.00   0.50    1.30    --   -7.17 -57.00   0.00  192
;
_diffrn_measurement_device       'four-circle diffractometer'
_diffrn_measurement_device_type  'Rigaku XtaLAB Synergy-R'
_diffrn_measurement_method       '\w scans'
_diffrn_orient_matrix_type       
'CrysAlisPro convention (1999,Acta A55,543-557)'
_diffrn_orient_matrix_UB_11      0.0273392000
_diffrn_orient_matrix_UB_12      -0.0015292000
_diffrn_orient_matrix_UB_13      0.0244604000
_diffrn_orient_matrix_UB_21      0.0045734000
_diffrn_orient_matrix_UB_22      -0.0763916000
_diffrn_orient_matrix_UB_23      -0.0020543000
_diffrn_orient_matrix_UB_31      0.0420097000
_diffrn_orient_matrix_UB_32      0.0093221000
_diffrn_orient_matrix_UB_33      -0.0127312000
_diffrn_radiation_monochromator  'multi-layer mirror optics'
_diffrn_radiation_probe          x-ray
_diffrn_radiation_type           'Mo K\a'
_diffrn_radiation_wavelength     0.71073
_diffrn_source                   'rotating anode X-ray generator'
_diffrn_source_type              PhotonJet-R
_reflns_Friedel_coverage         0.000
_reflns_Friedel_fraction_full    .
_reflns_Friedel_fraction_max     .
_reflns_number_gt                6023
_reflns_number_total             8607
_reflns_odcompleteness_completeness 99.99
_reflns_odcompleteness_iscentric 1
_reflns_odcompleteness_theta     26.32
_reflns_special_details          
;
 Reflections were merged by SHELXL according to the crystal
 class for the calculation of statistics and refinement.
 
 _reflns_Friedel_fraction is defined as the number of unique
 Friedel pairs measured divided by the number that would be
 possible theoretically, ignoring centric projections and
 systematic absences.
;
_reflns_threshold_expression     'I > 2\s(I)'
_computing_cell_refinement       'CrysAlisPro 1.171.40.75a (Rigaku OD, 2020)'
_computing_data_collection       'CrysAlisPro 1.171.40.75a (Rigaku OD, 2020)'
_computing_data_reduction        'CrysAlisPro 1.171.40.75a (Rigaku OD, 2020)'
_computing_molecular_graphics    'Olex2 1.3 (Dolomanov et al., 2009)'
_computing_publication_material  'Olex2 1.3 (Dolomanov et al., 2009)'
_computing_structure_refinement  'SHELXL 2018/3 (Sheldrick, 2015)'
_computing_structure_solution    'SHELXT 2018/2 (Sheldrick, 2018)'
_refine_diff_density_max         0.795
_refine_diff_density_min         -0.504
_refine_diff_density_rms         0.096
_refine_ls_extinction_coef       .
_refine_ls_extinction_method     none
_refine_ls_goodness_of_fit_ref   1.020
_refine_ls_hydrogen_treatment    constr
_refine_ls_matrix_type           full
_refine_ls_number_parameters     337
_refine_ls_number_reflns         8607
_refine_ls_number_restraints     0
_refine_ls_R_factor_all          0.0958
_refine_ls_R_factor_gt           0.0569
_refine_ls_restrained_S_all      1.020
_refine_ls_shift/su_max          0.001
_refine_ls_shift/su_mean         0.000
_refine_ls_structure_factor_coef Fsqd
_refine_ls_weighting_details     
'w=1/[\s^2^(Fo^2^)+(0.0416P)^2^+3.9682P] where P=(Fo^2^+2Fc^2^)/3'
_refine_ls_weighting_scheme      calc
_refine_ls_wR_factor_gt          0.1030
_refine_ls_wR_factor_ref         0.1135
_refine_special_details          ?
_olex2_refinement_description    
;
1. Fixed Uiso
 At 1.2 times of:
  All C(H) groups
 At 1.5 times of:
  All C(H,H,H) groups
2.a Ternary CH refined with riding coordinates:
 C13(H13), C14(H14), C11(H11), C16(H16), C12(H12), C15(H15)
2.b Aromatic/amide H refined with riding coordinates:
 C9(H9), C4(H4)
2.c Idealised Me refined as rotating group:
 C22(H22A,H22B,H22C), C24(H24A,H24B,H24C), C23(H23A,H23B,H23C), C21(H21A,H21B,
 H21C), C18(H18A,H18B,H18C), C20(H20A,H20B,H20C), C27(H27A,H27B,H27C), C17(H17A,
 H17B,H17C), C28(H28A,H28B,H28C), C19(H19A,H19B,H19C), C26(H26A,H26B,H26C),
 C25(H25A,H25B,H25C)
;
_atom_sites_solution_hydrogens   geom
_atom_sites_solution_primary     dual
_atom_sites_solution_secondary   ?
loop_
_atom_site_label
_atom_site_type_symbol
_atom_site_fract_x
_atom_site_fract_y
_atom_site_fract_z
_atom_site_U_iso_or_equiv
_atom_site_adp_type
_atom_site_occupancy
_atom_site_site_symmetry_order
_atom_site_calc_flag
_atom_site_refinement_flags_posn
_atom_site_refinement_flags_adp
_atom_site_refinement_flags_occupancy
_atom_site_disorder_assembly
_atom_site_disorder_group
Br1 Br 0.73552(2) 0.62973(4) 0.20771(2) 0.03313(11) Uani 1 1 d . . . . .
Br2 Br 0.59410(3) 0.73950(4) 0.03203(2) 0.03859(12) Uani 1 1 d . . . . .
S1 S 0.57199(6) 0.84675(8) 0.32190(3) 0.02343(18) Uani 1 1 d . . . . .
Si2 Si 0.36062(6) 0.40049(9) 0.16586(4) 0.0226(2) Uani 1 1 d . . . . .
Si1 Si 0.65897(6) 0.69585(10) 0.42444(3) 0.0233(2) Uani 1 1 d . . . . .
O3 O 0.46772(15) 0.6524(2) 0.16254(8) 0.0252(5) Uani 1 1 d . . . . .
O1 O 0.49196(17) 0.9682(3) 0.22209(9) 0.0359(6) Uani 1 1 d . . . . .
O2 O 0.63007(17) 0.9320(3) 0.14040(9) 0.0370(6) Uani 1 1 d . . . . .
C7 C 0.5250(2) 0.7330(3) 0.13361(12) 0.0237(7) Uani 1 1 d . . . . .
C1 C 0.5535(2) 0.8794(3) 0.21671(13) 0.0232(7) Uani 1 1 d . . . . .
C3 C 0.6772(2) 0.7074(3) 0.26448(12) 0.0228(7) Uani 1 1 d . . . . .
C8 C 0.5243(2) 0.6740(4) 0.08545(13) 0.0268(7) Uani 1 1 d . . . . .
C2 C 0.6045(2) 0.8072(3) 0.26068(12) 0.0209(6) Uani 1 1 d . . . . .
C9 C 0.4644(2) 0.5515(4) 0.08395(13) 0.0270(7) Uani 1 1 d . . . . .
H9 H 0.450614 0.489949 0.055649 0.032 Uiso 1 1 calc R U . . .
C4 C 0.7055(2) 0.6643(3) 0.31586(12) 0.0244(7) Uani 1 1 d . . . . .
H4 H 0.753950 0.598104 0.324462 0.029 Uiso 1 1 calc R U . . .
C6 C 0.5760(2) 0.8515(4) 0.16061(13) 0.0265(7) Uani 1 1 d . . . . .
C13 C 0.5834(2) 0.5304(4) 0.43355(14) 0.0302(8) Uani 1 1 d . . . . .
H13 H 0.585064 0.511493 0.471076 0.036 Uiso 1 1 calc R U . . .
C5 C 0.6541(2) 0.7300(3) 0.35211(13) 0.0235(7) Uani 1 1 d . . . . .
C14 C 0.3277(2) 0.2566(4) 0.11590(13) 0.0285(7) Uani 1 1 d . . . . .
H14 H 0.385024 0.237039 0.098348 0.034 Uiso 1 1 calc R U . . .
C10 C 0.4307(2) 0.5400(3) 0.13170(13) 0.0252(7) Uani 1 1 d . . . . .
C11 C 0.7862(2) 0.6561(4) 0.44779(13) 0.0307(8) Uani 1 1 d . . . . .
H11 H 0.802839 0.569132 0.428694 0.037 Uiso 1 1 calc R U . . .
C16 C 0.4451(2) 0.3262(4) 0.22011(14) 0.0321(8) Uani 1 1 d . . . . .
H16 H 0.417931 0.234794 0.231340 0.039 Uiso 1 1 calc R U . . .
C22 C 0.6225(3) 0.3954(4) 0.40789(16) 0.0393(9) Uani 1 1 d . . . . .
H22A H 0.625890 0.413348 0.371376 0.059 Uiso 1 1 calc R U . . .
H22B H 0.581288 0.314423 0.412261 0.059 Uiso 1 1 calc R U . . .
H22C H 0.684790 0.373971 0.423979 0.059 Uiso 1 1 calc R U . . .
C12 C 0.6051(3) 0.8586(4) 0.45484(13) 0.0335(8) Uani 1 1 d . . . . .
H12 H 0.543581 0.875483 0.435103 0.040 Uiso 1 1 calc R U . . .
C24 C 0.2985(3) 0.1118(4) 0.13886(16) 0.0433(10) Uani 1 1 d . . . . .
H24A H 0.348488 0.077688 0.163545 0.065 Uiso 1 1 calc R U . . .
H24B H 0.287125 0.041940 0.111364 0.065 Uiso 1 1 calc R U . . .
H24C H 0.241726 0.125078 0.156062 0.065 Uiso 1 1 calc R U . . .
C23 C 0.2517(3) 0.3076(4) 0.07324(14) 0.0396(9) Uani 1 1 d . . . . .
H23A H 0.192273 0.319889 0.088031 0.059 Uiso 1 1 calc R U . . .
H23B H 0.244556 0.236380 0.045959 0.059 Uiso 1 1 calc R U . . .
H23C H 0.270749 0.398308 0.059140 0.059 Uiso 1 1 calc R U . . .
C21 C 0.4790(2) 0.5555(4) 0.41300(16) 0.0411(9) Uani 1 1 d . . . . .
H21A H 0.453819 0.635469 0.431243 0.062 Uiso 1 1 calc R U . . .
H21B H 0.442779 0.469658 0.418567 0.062 Uiso 1 1 calc R U . . .
H21C H 0.475318 0.576820 0.376381 0.062 Uiso 1 1 calc R U . . .
C18 C 0.8006(3) 0.6146(5) 0.50539(14) 0.0434(10) Uani 1 1 d . . . . .
H18A H 0.790992 0.698406 0.526425 0.065 Uiso 1 1 calc R U . . .
H18B H 0.863907 0.578733 0.513328 0.065 Uiso 1 1 calc R U . . .
H18C H 0.755825 0.540614 0.512613 0.065 Uiso 1 1 calc R U . . .
C20 C 0.5846(3) 0.8306(5) 0.51147(15) 0.0537(12) Uani 1 1 d . . . . .
H20A H 0.540821 0.751402 0.512559 0.081 Uiso 1 1 calc R U . . .
H20B H 0.557567 0.916151 0.525413 0.081 Uiso 1 1 calc R U . . .
H20C H 0.642697 0.806851 0.531882 0.081 Uiso 1 1 calc R U . . .
C27 C 0.4590(3) 0.4231(5) 0.26794(15) 0.0496(11) Uani 1 1 d . . . . .
H27A H 0.482147 0.516158 0.258071 0.074 Uiso 1 1 calc R U . . .
H27B H 0.504172 0.379375 0.293278 0.074 Uiso 1 1 calc R U . . .
H27C H 0.399551 0.435144 0.282661 0.074 Uiso 1 1 calc R U . . .
C15 C 0.2600(3) 0.4962(5) 0.19370(16) 0.0430(10) Uani 1 1 d . . . . .
H15 H 0.289549 0.559942 0.220957 0.052 Uiso 1 1 calc R U . . .
C17 C 0.8576(3) 0.7713(5) 0.43483(17) 0.0520(11) Uani 1 1 d . . . . .
H17A H 0.843811 0.802193 0.399353 0.078 Uiso 1 1 calc R U . . .
H17B H 0.920484 0.731442 0.439264 0.078 Uiso 1 1 calc R U . . .
H17C H 0.853481 0.852835 0.457713 0.078 Uiso 1 1 calc R U . . .
C28 C 0.5415(2) 0.2892(4) 0.20007(17) 0.0448(10) Uani 1 1 d . . . . .
H28A H 0.531881 0.225763 0.170508 0.067 Uiso 1 1 calc R U . . .
H28B H 0.581163 0.242083 0.227217 0.067 Uiso 1 1 calc R U . . .
H28C H 0.571659 0.376878 0.189985 0.067 Uiso 1 1 calc R U . . .
C19 C 0.6623(3) 0.9968(4) 0.45068(17) 0.0516(11) Uani 1 1 d . . . . .
H19A H 0.721915 0.987528 0.471376 0.077 Uiso 1 1 calc R U . . .
H19B H 0.627666 1.077313 0.463108 0.077 Uiso 1 1 calc R U . . .
H19C H 0.673548 1.012999 0.414917 0.077 Uiso 1 1 calc R U . . .
C26 C 0.1996(3) 0.5954(6) 0.1567(2) 0.0741(16) Uani 1 1 d . . . . .
H26A H 0.239691 0.665214 0.141862 0.111 Uiso 1 1 calc R U . . .
H26B H 0.153904 0.644948 0.175694 0.111 Uiso 1 1 calc R U . . .
H26C H 0.167239 0.538550 0.129418 0.111 Uiso 1 1 calc R U . . .
C25 C 0.2002(3) 0.3884(6) 0.2221(2) 0.0711(15) Uani 1 1 d . . . . .
H25A H 0.168894 0.322585 0.197220 0.107 Uiso 1 1 calc R U . . .
H25B H 0.153556 0.440282 0.239603 0.107 Uiso 1 1 calc R U . . .
H25C H 0.240580 0.334719 0.247121 0.107 Uiso 1 1 calc R U . . .

loop_
_atom_site_aniso_label
_atom_site_aniso_U_11
_atom_site_aniso_U_22
_atom_site_aniso_U_33
_atom_site_aniso_U_23
_atom_site_aniso_U_13
_atom_site_aniso_U_12
Br1 0.02999(19) 0.0470(2) 0.02262(19) -0.00662(15) 0.00338(13) 0.00685(15)
Br2 0.0391(2) 0.0543(3) 0.0228(2) -0.00198(16) 0.00510(15) -0.02095(17)
S1 0.0274(4) 0.0243(4) 0.0184(4) 0.0022(3) 0.0014(3) 0.0053(3)
Si2 0.0214(4) 0.0244(5) 0.0220(5) -0.0011(4) 0.0008(3) -0.0038(3)
Si1 0.0263(5) 0.0265(5) 0.0170(5) 0.0016(4) 0.0011(4) 0.0053(4)
O3 0.0324(12) 0.0234(12) 0.0192(12) 0.0015(9) -0.0012(9) -0.0071(9)
O1 0.0394(14) 0.0373(15) 0.0308(14) 0.0109(11) 0.0017(11) 0.0113(11)
O2 0.0464(15) 0.0411(15) 0.0234(13) 0.0034(11) 0.0018(11) -0.0224(12)
C7 0.0250(16) 0.0286(18) 0.0164(16) 0.0060(13) -0.0050(13) -0.0084(13)
C1 0.0248(16) 0.0206(16) 0.0236(17) 0.0076(13) -0.0009(13) -0.0068(13)
C3 0.0223(16) 0.0272(17) 0.0190(17) -0.0056(13) 0.0015(12) -0.0015(13)
C8 0.0230(16) 0.0349(19) 0.0217(18) 0.0048(14) -0.0027(13) -0.0034(14)
C2 0.0259(16) 0.0205(16) 0.0165(16) -0.0024(12) 0.0032(12) -0.0043(12)
C9 0.0284(17) 0.0313(19) 0.0210(17) -0.0023(14) -0.0001(13) -0.0077(14)
C4 0.0225(16) 0.0268(18) 0.0230(18) -0.0012(13) -0.0030(13) 0.0011(13)
C6 0.0278(17) 0.0306(18) 0.0202(17) 0.0090(14) -0.0030(13) -0.0023(14)
C13 0.0338(19) 0.0317(19) 0.0250(18) 0.0085(15) 0.0030(14) 0.0030(14)
C5 0.0226(16) 0.0240(17) 0.0232(17) 0.0028(13) -0.0013(13) 0.0021(12)
C14 0.0293(17) 0.0289(18) 0.0276(19) -0.0026(14) 0.0038(14) -0.0049(14)
C10 0.0260(16) 0.0218(17) 0.0267(18) 0.0009(14) -0.0036(13) -0.0033(13)
C11 0.0303(18) 0.039(2) 0.0215(18) 0.0002(15) -0.0033(14) 0.0082(15)
C16 0.0335(19) 0.0317(19) 0.030(2) 0.0069(15) -0.0044(15) -0.0109(15)
C22 0.046(2) 0.026(2) 0.045(2) 0.0034(17) 0.0005(18) 0.0028(16)
C12 0.044(2) 0.034(2) 0.0224(19) 0.0007(15) 0.0028(15) 0.0122(16)
C24 0.060(3) 0.029(2) 0.038(2) -0.0031(17) -0.0105(19) -0.0124(18)
C23 0.043(2) 0.046(2) 0.028(2) -0.0022(17) -0.0059(17) -0.0122(17)
C21 0.034(2) 0.043(2) 0.046(2) 0.0088(19) 0.0029(17) -0.0021(16)
C18 0.046(2) 0.056(3) 0.027(2) 0.0032(18) -0.0069(17) 0.0098(19)
C20 0.081(3) 0.057(3) 0.026(2) 0.0013(19) 0.016(2) 0.036(2)
C27 0.065(3) 0.048(2) 0.033(2) 0.0056(19) -0.013(2) -0.017(2)
C15 0.036(2) 0.050(2) 0.044(2) -0.0126(19) 0.0099(17) 0.0049(17)
C17 0.033(2) 0.080(3) 0.041(3) 0.012(2) -0.0037(18) -0.008(2)
C28 0.0274(19) 0.045(2) 0.060(3) 0.014(2) -0.0083(18) -0.0012(16)
C19 0.074(3) 0.033(2) 0.048(3) -0.0105(19) 0.006(2) 0.001(2)
C26 0.058(3) 0.089(4) 0.073(4) -0.013(3) -0.004(3) 0.038(3)
C25 0.047(3) 0.092(4) 0.080(4) -0.013(3) 0.038(3) -0.009(3)

_geom_special_details            
;
 All esds (except the esd in the dihedral angle between two l.s. planes)
 are estimated using the full covariance matrix.  The cell esds are taken
 into account individually in the estimation of esds in distances, angles
 and torsion angles; correlations between esds in cell parameters are only
 used when they are defined by crystal symmetry.  An approximate (isotropic)
 treatment of cell esds is used for estimating esds involving l.s. planes.
;
loop_
_geom_bond_atom_site_label_1
_geom_bond_atom_site_label_2
_geom_bond_distance
_geom_bond_site_symmetry_2
_geom_bond_publ_flag
Br1 C3 1.883(3) . ?
Br2 C8 1.865(3) . ?
S1 C2 1.721(3) . ?
S1 C5 1.717(3) . ?
Si2 C14 1.877(3) . ?
Si2 C10 1.888(3) . ?
Si2 C16 1.884(3) . ?
Si2 C15 1.872(4) . ?
Si1 C13 1.889(3) . ?
Si1 C5 1.884(3) . ?
Si1 C11 1.882(3) . ?
Si1 C12 1.885(3) . ?
O3 C7 1.368(4) . ?
O3 C10 1.380(4) . ?
O1 C1 1.213(4) . ?
O2 C6 1.215(4) . ?
C7 C8 1.353(5) . ?
C7 C6 1.452(4) . ?
C1 C2 1.448(4) . ?
C1 C6 1.529(5) . ?
C3 C2 1.377(4) . ?
C3 C4 1.405(4) . ?
C8 C9 1.410(4) . ?
C9 H9 0.9300 . ?
C9 C10 1.363(5) . ?
C4 H4 0.9300 . ?
C4 C5 1.374(4) . ?
C13 H13 0.9800 . ?
C13 C22 1.536(5) . ?
C13 C21 1.541(5) . ?
C14 H14 0.9800 . ?
C14 C24 1.531(5) . ?
C14 C23 1.540(5) . ?
C11 H11 0.9800 . ?
C11 C18 1.527(5) . ?
C11 C17 1.524(5) . ?
C16 H16 0.9800 . ?
C16 C27 1.520(5) . ?
C16 C28 1.540(5) . ?
C22 H22A 0.9600 . ?
C22 H22B 0.9600 . ?
C22 H22C 0.9600 . ?
C12 H12 0.9800 . ?
C12 C20 1.534(5) . ?
C12 C19 1.518(5) . ?
C24 H24A 0.9600 . ?
C24 H24B 0.9600 . ?
C24 H24C 0.9600 . ?
C23 H23A 0.9600 . ?
C23 H23B 0.9600 . ?
C23 H23C 0.9600 . ?
C21 H21A 0.9600 . ?
C21 H21B 0.9600 . ?
C21 H21C 0.9600 . ?
C18 H18A 0.9600 . ?
C18 H18B 0.9600 . ?
C18 H18C 0.9600 . ?
C20 H20A 0.9600 . ?
C20 H20B 0.9600 . ?
C20 H20C 0.9600 . ?
C27 H27A 0.9600 . ?
C27 H27B 0.9600 . ?
C27 H27C 0.9600 . ?
C15 H15 0.9800 . ?
C15 C26 1.525(6) . ?
C15 C25 1.532(6) . ?
C17 H17A 0.9600 . ?
C17 H17B 0.9600 . ?
C17 H17C 0.9600 . ?
C28 H28A 0.9600 . ?
C28 H28B 0.9600 . ?
C28 H28C 0.9600 . ?
C19 H19A 0.9600 . ?
C19 H19B 0.9600 . ?
C19 H19C 0.9600 . ?
C26 H26A 0.9600 . ?
C26 H26B 0.9600 . ?
C26 H26C 0.9600 . ?
C25 H25A 0.9600 . ?
C25 H25B 0.9600 . ?
C25 H25C 0.9600 . ?

loop_
_geom_angle_atom_site_label_1
_geom_angle_atom_site_label_2
_geom_angle_atom_site_label_3
_geom_angle
_geom_angle_site_symmetry_1
_geom_angle_site_symmetry_3
_geom_angle_publ_flag
C5 S1 C2 93.24(15) . . ?
C14 Si2 C10 105.68(15) . . ?
C14 Si2 C16 110.65(16) . . ?
C16 Si2 C10 105.58(14) . . ?
C15 Si2 C14 116.42(17) . . ?
C15 Si2 C10 107.88(17) . . ?
C15 Si2 C16 109.95(18) . . ?
C5 Si1 C13 106.67(15) . . ?
C5 Si1 C12 107.29(15) . . ?
C11 Si1 C13 109.80(15) . . ?
C11 Si1 C5 107.30(14) . . ?
C11 Si1 C12 115.69(16) . . ?
C12 Si1 C13 109.66(16) . . ?
C7 O3 C10 107.9(2) . . ?
O3 C7 C6 116.2(3) . . ?
C8 C7 O3 109.0(3) . . ?
C8 C7 C6 134.7(3) . . ?
O1 C1 C2 122.2(3) . . ?
O1 C1 C6 115.8(3) . . ?
C2 C1 C6 122.0(3) . . ?
C2 C3 Br1 125.1(2) . . ?
C2 C3 C4 113.8(3) . . ?
C4 C3 Br1 121.1(2) . . ?
C7 C8 Br2 125.8(2) . . ?
C7 C8 C9 107.6(3) . . ?
C9 C8 Br2 126.6(3) . . ?
C1 C2 S1 117.6(2) . . ?
C3 C2 S1 109.6(2) . . ?
C3 C2 C1 132.7(3) . . ?
C8 C9 H9 126.4 . . ?
C10 C9 C8 107.2(3) . . ?
C10 C9 H9 126.4 . . ?
C3 C4 H4 123.5 . . ?
C5 C4 C3 113.1(3) . . ?
C5 C4 H4 123.5 . . ?
O2 C6 C7 124.0(3) . . ?
O2 C6 C1 119.6(3) . . ?
C7 C6 C1 116.2(3) . . ?
Si1 C13 H13 107.6 . . ?
C22 C13 Si1 111.8(2) . . ?
C22 C13 H13 107.6 . . ?
C22 C13 C21 110.2(3) . . ?
C21 C13 Si1 111.9(2) . . ?
C21 C13 H13 107.6 . . ?
S1 C5 Si1 121.04(18) . . ?
C4 C5 S1 110.2(2) . . ?
C4 C5 Si1 128.5(2) . . ?
Si2 C14 H14 106.3 . . ?
C24 C14 Si2 114.2(2) . . ?
C24 C14 H14 106.3 . . ?
C24 C14 C23 110.3(3) . . ?
C23 C14 Si2 112.8(2) . . ?
C23 C14 H14 106.3 . . ?
O3 C10 Si2 115.6(2) . . ?
C9 C10 Si2 135.6(3) . . ?
C9 C10 O3 108.3(3) . . ?
Si1 C11 H11 105.4 . . ?
C18 C11 Si1 113.5(2) . . ?
C18 C11 H11 105.4 . . ?
C17 C11 Si1 115.4(3) . . ?
C17 C11 H11 105.4 . . ?
C17 C11 C18 110.7(3) . . ?
Si2 C16 H16 107.0 . . ?
C27 C16 Si2 114.5(3) . . ?
C27 C16 H16 107.0 . . ?
C27 C16 C28 110.3(3) . . ?
C28 C16 Si2 110.7(3) . . ?
C28 C16 H16 107.0 . . ?
C13 C22 H22A 109.5 . . ?
C13 C22 H22B 109.5 . . ?
C13 C22 H22C 109.5 . . ?
H22A C22 H22B 109.5 . . ?
H22A C22 H22C 109.5 . . ?
H22B C22 H22C 109.5 . . ?
Si1 C12 H12 106.5 . . ?
C20 C12 Si1 112.3(2) . . ?
C20 C12 H12 106.5 . . ?
C19 C12 Si1 113.6(3) . . ?
C19 C12 H12 106.5 . . ?
C19 C12 C20 110.8(3) . . ?
C14 C24 H24A 109.5 . . ?
C14 C24 H24B 109.5 . . ?
C14 C24 H24C 109.5 . . ?
H24A C24 H24B 109.5 . . ?
H24A C24 H24C 109.5 . . ?
H24B C24 H24C 109.5 . . ?
C14 C23 H23A 109.5 . . ?
C14 C23 H23B 109.5 . . ?
C14 C23 H23C 109.5 . . ?
H23A C23 H23B 109.5 . . ?
H23A C23 H23C 109.5 . . ?
H23B C23 H23C 109.5 . . ?
C13 C21 H21A 109.5 . . ?
C13 C21 H21B 109.5 . . ?
C13 C21 H21C 109.5 . . ?
H21A C21 H21B 109.5 . . ?
H21A C21 H21C 109.5 . . ?
H21B C21 H21C 109.5 . . ?
C11 C18 H18A 109.5 . . ?
C11 C18 H18B 109.5 . . ?
C11 C18 H18C 109.5 . . ?
H18A C18 H18B 109.5 . . ?
H18A C18 H18C 109.5 . . ?
H18B C18 H18C 109.5 . . ?
C12 C20 H20A 109.5 . . ?
C12 C20 H20B 109.5 . . ?
C12 C20 H20C 109.5 . . ?
H20A C20 H20B 109.5 . . ?
H20A C20 H20C 109.5 . . ?
H20B C20 H20C 109.5 . . ?
C16 C27 H27A 109.5 . . ?
C16 C27 H27B 109.5 . . ?
C16 C27 H27C 109.5 . . ?
H27A C27 H27B 109.5 . . ?
H27A C27 H27C 109.5 . . ?
H27B C27 H27C 109.5 . . ?
Si2 C15 H15 105.4 . . ?
C26 C15 Si2 116.5(3) . . ?
C26 C15 H15 105.4 . . ?
C26 C15 C25 112.6(4) . . ?
C25 C15 Si2 110.4(3) . . ?
C25 C15 H15 105.4 . . ?
C11 C17 H17A 109.5 . . ?
C11 C17 H17B 109.5 . . ?
C11 C17 H17C 109.5 . . ?
H17A C17 H17B 109.5 . . ?
H17A C17 H17C 109.5 . . ?
H17B C17 H17C 109.5 . . ?
C16 C28 H28A 109.5 . . ?
C16 C28 H28B 109.5 . . ?
C16 C28 H28C 109.5 . . ?
H28A C28 H28B 109.5 . . ?
H28A C28 H28C 109.5 . . ?
H28B C28 H28C 109.5 . . ?
C12 C19 H19A 109.5 . . ?
C12 C19 H19B 109.5 . . ?
C12 C19 H19C 109.5 . . ?
H19A C19 H19B 109.5 . . ?
H19A C19 H19C 109.5 . . ?
H19B C19 H19C 109.5 . . ?
C15 C26 H26A 109.5 . . ?
C15 C26 H26B 109.5 . . ?
C15 C26 H26C 109.5 . . ?
H26A C26 H26B 109.5 . . ?
H26A C26 H26C 109.5 . . ?
H26B C26 H26C 109.5 . . ?
C15 C25 H25A 109.5 . . ?
C15 C25 H25B 109.5 . . ?
C15 C25 H25C 109.5 . . ?
H25A C25 H25B 109.5 . . ?
H25A C25 H25C 109.5 . . ?
H25B C25 H25C 109.5 . . ?

loop_
_geom_torsion_atom_site_label_1
_geom_torsion_atom_site_label_2
_geom_torsion_atom_site_label_3
_geom_torsion_atom_site_label_4
_geom_torsion
_geom_torsion_site_symmetry_1
_geom_torsion_site_symmetry_2
_geom_torsion_site_symmetry_3
_geom_torsion_site_symmetry_4
_geom_torsion_publ_flag
Br1 C3 C2 S1 179.38(17) . . . . ?
Br1 C3 C2 C1 -0.1(5) . . . . ?
Br1 C3 C4 C5 -178.9(2) . . . . ?
Br2 C8 C9 C10 177.6(2) . . . . ?
O3 C7 C8 Br2 -177.8(2) . . . . ?
O3 C7 C8 C9 -0.1(4) . . . . ?
O3 C7 C6 O2 179.4(3) . . . . ?
O3 C7 C6 C1 -4.7(4) . . . . ?
O1 C1 C2 S1 2.3(4) . . . . ?
O1 C1 C2 C3 -178.2(3) . . . . ?
O1 C1 C6 O2 83.2(4) . . . . ?
O1 C1 C6 C7 -92.8(4) . . . . ?
C7 O3 C10 Si2 173.0(2) . . . . ?
C7 O3 C10 C9 -0.3(3) . . . . ?
C7 C8 C9 C10 -0.1(4) . . . . ?
C3 C4 C5 S1 -0.8(3) . . . . ?
C3 C4 C5 Si1 174.5(2) . . . . ?
C8 C7 C6 O2 4.5(6) . . . . ?
C8 C7 C6 C1 -179.7(3) . . . . ?
C8 C9 C10 Si2 -171.1(3) . . . . ?
C8 C9 C10 O3 0.2(4) . . . . ?
C2 S1 C5 Si1 -175.0(2) . . . . ?
C2 S1 C5 C4 0.7(2) . . . . ?
C2 C1 C6 O2 -95.0(4) . . . . ?
C2 C1 C6 C7 89.0(4) . . . . ?
C2 C3 C4 C5 0.5(4) . . . . ?
C4 C3 C2 S1 0.0(3) . . . . ?
C4 C3 C2 C1 -179.5(3) . . . . ?
C6 C7 C8 Br2 -2.6(6) . . . . ?
C6 C7 C8 C9 175.1(4) . . . . ?
C6 C1 C2 S1 -179.5(2) . . . . ?
C6 C1 C2 C3 0.0(5) . . . . ?
C13 Si1 C5 S1 93.3(2) . . . . ?
C13 Si1 C5 C4 -81.5(3) . . . . ?
C13 Si1 C11 C18 -60.1(3) . . . . ?
C13 Si1 C11 C17 170.6(3) . . . . ?
C13 Si1 C12 C20 51.8(3) . . . . ?
C13 Si1 C12 C19 178.6(3) . . . . ?
C5 S1 C2 C1 179.2(2) . . . . ?
C5 S1 C2 C3 -0.4(2) . . . . ?
C5 Si1 C13 C22 62.3(3) . . . . ?
C5 Si1 C13 C21 -61.8(3) . . . . ?
C5 Si1 C11 C18 -175.6(3) . . . . ?
C5 Si1 C11 C17 55.0(3) . . . . ?
C5 Si1 C12 C20 167.3(3) . . . . ?
C5 Si1 C12 C19 -65.9(3) . . . . ?
C14 Si2 C10 O3 -175.9(2) . . . . ?
C14 Si2 C10 C9 -5.1(4) . . . . ?
C14 Si2 C16 C27 -167.3(3) . . . . ?
C14 Si2 C16 C28 67.3(3) . . . . ?
C14 Si2 C15 C26 -68.6(4) . . . . ?
C14 Si2 C15 C25 61.5(4) . . . . ?
C10 Si2 C14 C24 161.6(3) . . . . ?
C10 Si2 C14 C23 -71.4(3) . . . . ?
C10 Si2 C16 C27 78.9(3) . . . . ?
C10 Si2 C16 C28 -46.6(3) . . . . ?
C10 Si2 C15 C26 49.9(4) . . . . ?
C10 Si2 C15 C25 180.0(3) . . . . ?
C10 O3 C7 C8 0.3(3) . . . . ?
C10 O3 C7 C6 -175.9(3) . . . . ?
C11 Si1 C13 C22 -53.7(3) . . . . ?
C11 Si1 C13 C21 -177.8(2) . . . . ?
C11 Si1 C5 S1 -149.12(19) . . . . ?
C11 Si1 C5 C4 36.1(3) . . . . ?
C11 Si1 C12 C20 -73.0(3) . . . . ?
C11 Si1 C12 C19 53.7(3) . . . . ?
C16 Si2 C14 C24 47.8(3) . . . . ?
C16 Si2 C14 C23 174.7(2) . . . . ?
C16 Si2 C10 O3 -58.6(3) . . . . ?
C16 Si2 C10 C9 112.2(4) . . . . ?
C16 Si2 C15 C26 164.6(3) . . . . ?
C16 Si2 C15 C25 -65.3(4) . . . . ?
C12 Si1 C13 C22 178.2(2) . . . . ?
C12 Si1 C13 C21 54.1(3) . . . . ?
C12 Si1 C5 S1 -24.2(2) . . . . ?
C12 Si1 C5 C4 161.0(3) . . . . ?
C12 Si1 C11 C18 64.7(3) . . . . ?
C12 Si1 C11 C17 -64.7(3) . . . . ?
C15 Si2 C14 C24 -78.7(3) . . . . ?
C15 Si2 C14 C23 48.3(3) . . . . ?
C15 Si2 C10 O3 58.9(3) . . . . ?
C15 Si2 C10 C9 -130.3(4) . . . . ?
C15 Si2 C16 C27 -37.3(3) . . . . ?
C15 Si2 C16 C28 -162.7(3) . . . . ?

_shelx_res_file                  
;
TITL mk322_-150_a.res in P2(1)/n
    mk322_-150.res
    created by SHELXL-2018/3 at 13:07:12 on 29-Jun-2021
REM Old TITL mk322_-150_a.res in P2(1)/n
REM SHELXT solution in P2(1)/n: R1 0.154, Rweak 0.015, Alpha 0.045
REM <I/s> 0.656 for 452 systematic absences, Orientation as input
REM Formula found by SHELXT: C28 Br2 O3 S Si2
CELL 0.71073 14.1498 9.2174 25.7482 90 95.165 90
ZERR 4 0.0004 0.0003 0.0008 0 0.003 0
LATT 1
SYMM 0.5-X,0.5+Y,0.5-Z
SFAC C H Br O S Si
UNIT 112 176 8 12 4 8

L.S. 4 0 0
PLAN  20
CONF
BOND
list 4
MORE -1
BOND $H
fmap 2 53
acta
OMIT 0 0 2
OMIT -1 0 1
REM <olex2.extras>
REM <HklSrc "%.\\mk322_-150.hkl">
REM </olex2.extras>

WGHT    0.041600    3.968200
FVAR       0.28502
BR1   3    0.735519    0.629731    0.207713    11.00000    0.02999    0.04695 =
         0.02262   -0.00662    0.00338    0.00685
BR2   3    0.594101    0.739501    0.032029    11.00000    0.03910    0.05431 =
         0.02278   -0.00198    0.00510   -0.02095
S1    5    0.571992    0.846755    0.321904    11.00000    0.02740    0.02433 =
         0.01843    0.00220    0.00137    0.00529
SI2   6    0.360624    0.400493    0.165856    11.00000    0.02136    0.02436 =
         0.02197   -0.00108    0.00076   -0.00384
SI1   6    0.658969    0.695854    0.424443    11.00000    0.02632    0.02645 =
         0.01701    0.00163    0.00110    0.00529
O3    4    0.467722    0.652416    0.162540    11.00000    0.03237    0.02340 =
         0.01918    0.00148   -0.00118   -0.00710
O1    4    0.491964    0.968240    0.222093    11.00000    0.03944    0.03730 =
         0.03081    0.01089    0.00171    0.01131
O2    4    0.630065    0.931978    0.140404    11.00000    0.04638    0.04109 =
         0.02343    0.00341    0.00176   -0.02244
C7    1    0.524998    0.732967    0.133606    11.00000    0.02502    0.02855 =
         0.01637    0.00601   -0.00497   -0.00839
C1    1    0.553531    0.879357    0.216712    11.00000    0.02483    0.02061 =
         0.02360    0.00764   -0.00091   -0.00679
C3    1    0.677181    0.707401    0.264475    11.00000    0.02232    0.02716 =
         0.01897   -0.00562    0.00147   -0.00150
C8    1    0.524277    0.674048    0.085453    11.00000    0.02304    0.03493 =
         0.02169    0.00477   -0.00267   -0.00338
C2    1    0.604514    0.807237    0.260680    11.00000    0.02588    0.02047 =
         0.01648   -0.00237    0.00324   -0.00435
C9    1    0.464438    0.551456    0.083947    11.00000    0.02844    0.03129 =
         0.02098   -0.00225   -0.00011   -0.00766
AFIX  43
H9    2    0.450614    0.489949    0.055649    11.00000   -1.20000
AFIX   0
C4    1    0.705456    0.664306    0.315858    11.00000    0.02247    0.02684 =
         0.02300   -0.00122   -0.00297    0.00114
AFIX  43
H4    2    0.753950    0.598104    0.324462    11.00000   -1.20000
AFIX   0
C6    1    0.576046    0.851459    0.160609    11.00000    0.02785    0.03064 =
         0.02018    0.00900   -0.00296   -0.00234
C13   1    0.583399    0.530416    0.433551    11.00000    0.03378    0.03174 =
         0.02500    0.00855    0.00297    0.00304
AFIX  13
H13   2    0.585064    0.511493    0.471076    11.00000   -1.20000
AFIX   0
C5    1    0.654091    0.730034    0.352112    11.00000    0.02255    0.02398 =
         0.02322    0.00281   -0.00134    0.00205
C14   1    0.327707    0.256556    0.115902    11.00000    0.02927    0.02893 =
         0.02757   -0.00256    0.00384   -0.00486
AFIX  13
H14   2    0.385024    0.237039    0.098348    11.00000   -1.20000
AFIX   0
C10   1    0.430658    0.539959    0.131698    11.00000    0.02600    0.02184 =
         0.02671    0.00095   -0.00363   -0.00335
C11   1    0.786164    0.656060    0.447793    11.00000    0.03026    0.03943 =
         0.02150    0.00016   -0.00329    0.00821
AFIX  13
H11   2    0.802839    0.569132    0.428694    11.00000   -1.20000
AFIX   0
C16   1    0.445089    0.326150    0.220107    11.00000    0.03349    0.03175 =
         0.02971    0.00689   -0.00444   -0.01095
AFIX  13
H16   2    0.417931    0.234794    0.231340    11.00000   -1.20000
AFIX   0
C22   1    0.622506    0.395387    0.407887    11.00000    0.04645    0.02622 =
         0.04456    0.00337    0.00053    0.00283
AFIX 137
H22A  2    0.625890    0.413348    0.371376    11.00000   -1.50000
H22B  2    0.581288    0.314423    0.412261    11.00000   -1.50000
H22C  2    0.684790    0.373971    0.423979    11.00000   -1.50000
AFIX   0
C12   1    0.605098    0.858609    0.454836    11.00000    0.04418    0.03378 =
         0.02239    0.00074    0.00282    0.01220
AFIX  13
H12   2    0.543581    0.875483    0.435103    11.00000   -1.20000
AFIX   0
C24   1    0.298543    0.111824    0.138858    11.00000    0.06029    0.02917 =
         0.03778   -0.00312   -0.01049   -0.01238
AFIX 137
H24A  2    0.348488    0.077688    0.163545    11.00000   -1.50000
H24B  2    0.287125    0.041940    0.111364    11.00000   -1.50000
H24C  2    0.241726    0.125078    0.156062    11.00000   -1.50000
AFIX   0
C23   1    0.251657    0.307591    0.073239    11.00000    0.04283    0.04587 =
         0.02832   -0.00221   -0.00585   -0.01221
AFIX 137
H23A  2    0.192273    0.319889    0.088031    11.00000   -1.50000
H23B  2    0.244556    0.236380    0.045959    11.00000   -1.50000
H23C  2    0.270749    0.398308    0.059140    11.00000   -1.50000
AFIX   0
C21   1    0.478985    0.555451    0.412998    11.00000    0.03416    0.04293 =
         0.04596    0.00881    0.00293   -0.00213
AFIX 137
H21A  2    0.453819    0.635469    0.431243    11.00000   -1.50000
H21B  2    0.442779    0.469658    0.418567    11.00000   -1.50000
H21C  2    0.475318    0.576820    0.376381    11.00000   -1.50000
AFIX   0
C18   1    0.800558    0.614604    0.505387    11.00000    0.04569    0.05575 =
         0.02679    0.00316   -0.00694    0.00979
AFIX 137
H18A  2    0.790992    0.698406    0.526425    11.00000   -1.50000
H18B  2    0.863907    0.578733    0.513328    11.00000   -1.50000
H18C  2    0.755825    0.540614    0.512613    11.00000   -1.50000
AFIX   0
C20   1    0.584632    0.830637    0.511469    11.00000    0.08097    0.05662 =
         0.02565    0.00133    0.01589    0.03578
AFIX 137
H20A  2    0.540821    0.751402    0.512559    11.00000   -1.50000
H20B  2    0.557567    0.916151    0.525413    11.00000   -1.50000
H20C  2    0.642697    0.806851    0.531882    11.00000   -1.50000
AFIX   0
C27   1    0.459024    0.423142    0.267936    11.00000    0.06474    0.04781 =
         0.03298    0.00555   -0.01326   -0.01692
AFIX 137
H27A  2    0.482147    0.516158    0.258071    11.00000   -1.50000
H27B  2    0.504172    0.379375    0.293278    11.00000   -1.50000
H27C  2    0.399551    0.435144    0.282661    11.00000   -1.50000
AFIX   0
C15   1    0.259967    0.496174    0.193698    11.00000    0.03606    0.04999 =
         0.04411   -0.01257    0.00990    0.00493
AFIX  13
H15   2    0.289549    0.559942    0.220957    11.00000   -1.20000
AFIX   0
C17   1    0.857591    0.771290    0.434832    11.00000    0.03342    0.08042 =
         0.04099    0.01206   -0.00368   -0.00812
AFIX 137
H17A  2    0.843811    0.802193    0.399353    11.00000   -1.50000
H17B  2    0.920484    0.731442    0.439264    11.00000   -1.50000
H17C  2    0.853481    0.852835    0.457713    11.00000   -1.50000
AFIX   0
C28   1    0.541525    0.289245    0.200068    11.00000    0.02744    0.04531 =
         0.05954    0.01411   -0.00833   -0.00123
AFIX 137
H28A  2    0.531881    0.225763    0.170508    11.00000   -1.50000
H28B  2    0.581163    0.242083    0.227217    11.00000   -1.50000
H28C  2    0.571659    0.376878    0.189985    11.00000   -1.50000
AFIX   0
C19   1    0.662317    0.996819    0.450677    11.00000    0.07420    0.03300 =
         0.04755   -0.01053    0.00574    0.00091
AFIX 137
H19A  2    0.721915    0.987528    0.471376    11.00000   -1.50000
H19B  2    0.627666    1.077313    0.463108    11.00000   -1.50000
H19C  2    0.673548    1.012999    0.414917    11.00000   -1.50000
AFIX   0
C26   1    0.199611    0.595411    0.156747    11.00000    0.05817    0.08876 =
         0.07342   -0.01340   -0.00430    0.03813
AFIX 137
H26A  2    0.239691    0.665214    0.141862    11.00000   -1.50000
H26B  2    0.153904    0.644948    0.175694    11.00000   -1.50000
H26C  2    0.167239    0.538550    0.129418    11.00000   -1.50000
AFIX   0
C25   1    0.200166    0.388375    0.222059    11.00000    0.04723    0.09209 =
         0.07983   -0.01285    0.03792   -0.00927
AFIX 137
H25A  2    0.168894    0.322585    0.197220    11.00000   -1.50000
H25B  2    0.153556    0.440282    0.239603    11.00000   -1.50000
H25C  2    0.240580    0.334719    0.247121    11.00000   -1.50000
AFIX   0
HKLF 4


REM  mk322_-150_a.res in P2(1)/n
REM wR2 = 0.1135, GooF = S = 1.020, Restrained GooF = 1.020 for all data
REM R1 = 0.0569 for 6023 Fo > 4sig(Fo) and 0.0958 for all 8607 data
REM 337 parameters refined using 0 restraints

END

WGHT      0.0416      3.9683

REM Highest difference peak  0.795,  deepest hole -0.504,  1-sigma level  0.096
Q1    1   0.7288  0.7191  0.2028  11.00000  0.05    0.79
Q2    1   0.6176  0.7404  0.0603  11.00000  0.05    0.63
Q3    1   0.5675  0.8163  0.0407  11.00000  0.05    0.52
Q4    1   0.5877  0.7980  0.0570  11.00000  0.05    0.50
Q5    1   0.7172  0.6571  0.1791  11.00000  0.05    0.49
Q6    1   0.3413  0.3272  0.1453  11.00000  0.05    0.46
Q7    1   0.7622  0.6282  0.2377  11.00000  0.05    0.44
Q8    1   0.7440  0.6787  0.2373  11.00000  0.05    0.42
Q9    1   0.6742  0.7164  0.3793  11.00000  0.05    0.42
Q10   1   0.5668  0.7348 -0.0033  11.00000  0.05    0.40
Q11   1   0.7385  0.5630  0.2393  11.00000  0.05    0.40
Q12   1   0.3225  0.4748  0.1789  11.00000  0.05    0.39
Q13   1   0.7027  0.7671  0.3230  11.00000  0.05    0.39
Q14   1   0.5774  0.7471  0.1588  11.00000  0.05    0.39
Q15   1   0.5992  0.7384  0.0188  11.00000  0.05    0.39
Q16   1   0.6932  0.7208  0.3382  11.00000  0.05    0.38
Q17   1   0.4802  0.3987  0.0207  11.00000  0.05    0.37
Q18   1   0.5059  0.7402  0.1033  11.00000  0.05    0.37
Q19   1   0.5956  0.8451  0.2784  11.00000  0.05    0.37
Q20   1   0.3568  0.3015  0.1544  11.00000  0.05    0.37
;
_shelx_res_checksum              59096
_shelx_hkl_file                  
;
   0   0   2   29.83    1.67
   0   0   3   -1.00    0.97
   0   0   3    1.02    0.78
   0   0   4  439.84   20.93
   0   0   4  509.08   20.94
   0   0   5   -0.91    1.57
   0   0   5    2.54    0.85
   0   0   5    0.85    1.29
   0   0  -6   91.79    4.15
   0   0   6   85.15    5.03
   0   0   6   87.15    4.39
   0   0   6   77.14    4.78
   0   0   7   -2.12    2.34
   0   0  -7    0.86    0.93
   0   0   7    1.87    1.27
   0   0   7    0.08    1.79
   0   0  -8 2381.65  107.06
   0   0   8 2558.17  108.12
   0   0   8 2355.86  107.53
   0   0   9    2.50    2.88
   0   0   9    1.60    1.78
   0   0   9    2.71    2.60
   0   0  10   68.80    5.12
   0   0  10   60.07    4.18
   0   0  10   60.52    5.03
   0   0  11    1.54    3.40
   0   0  11   -2.83    2.45
   0   0  11    2.08    3.18
   0   0  12  311.85   15.17
   0   0  12  278.18   14.35
   0   0  12  316.45   15.31
   0   0  13    1.76    4.13
   0   0  13   -4.59    3.32
   0   0  13   -2.04    3.92
   0   0  14  326.79   15.39
   0   0  14  304.90   15.63
   0   0  15    3.19    5.09
   0   0  15   -1.69    3.87
   0   0  15    1.49    5.05
   0   0  16 1251.42   53.16
   0   0  16 1318.21   54.01
   0   0  17    3.17    5.80
   0   0  17    1.72    4.05
   0   0  17   -6.93    6.29
   0   0  18  161.17   10.27
   0   0  18  141.36   11.69
   0   0  19    4.19    6.68
   0   0  19   -2.46    7.04
   0   0  19    2.54    4.76
   0   0  20  398.07   21.13
   0   0  20  339.24   18.85
   0   0  20  398.97   20.20
   0   0  21    7.19    7.91
   0   0  21  -12.79    8.29
   0   0  21    4.83    5.18
   0   0  22  150.71   14.43
   0   0  22  119.73   12.66
   0   0  23   -2.83    9.49
   0   0  23    2.15   10.20
   0   0  24  505.54   30.01
   0   0  25   28.51   12.52
   0   0  26    7.70   12.81
   0   0  27   13.78   13.72
   0   0  28  278.78   22.99
   0   0 -28  306.64   25.63
   0   0  29    4.61   14.06
   0   0 -29   21.93   15.45
   0   0  30  120.01   18.46
   0   0 -30  115.45   20.15
   0   0  31   19.41   16.21
   0   0 -31   16.52   17.51
   0   0  32   17.62   16.88
   0   0 -32   46.96   19.64
   0  -1   0    0.13    0.85
   0   1   0   -0.48    0.78
   0  -1   1  222.54    9.59
   0  -1  -1  204.11    9.50
   0   1   1  201.06    9.49
   0  -1  -1  201.84    9.44
   0  -1  -2  183.75    8.57
   0   1   2  187.80    8.59
   0  -1   3  996.87   42.91
   0   1   3 1013.84   42.85
   0  -1  -3  984.60   42.97
   0   1   3  960.27   42.98
   0  -1   4    1.92    1.36
   0  -1  -4    2.25    1.61
   0   1   4    1.63    1.39
   0  -1   5 1780.80   74.15
   0  -1  -5 1741.39   73.88
   0  -1  -5 1791.53   74.39
   0   1   5 1539.50   74.31
   0  -1   6  497.61   23.00
   0  -1  -6  510.61   22.74
   0  -1  -6  533.60   23.51
   0  -1   7  169.43    8.48
   0  -1  -7  158.76    7.95
   0   1   7  163.43    7.62
   0   1  -7  159.58    7.98
   0   1  -7  156.35    7.88
   0  -1   8  575.46   25.50
   0  -1  -8  593.79   25.10
   0   1   8  575.18   24.59
   0   1  -8  563.27   25.04
   0   1  -8  501.15   24.72
   0  -1   9  184.82    9.69
   0   1   9  196.89    9.53
   0  -1  -9  172.27    9.05
   0   1   9  182.59    8.51
   0   1  -9  176.43    9.04
   0   1  -9  162.81    8.50
   0  -1  10 3943.39  161.85
   0   1  10 3919.91  160.64
   0  -1 -10 3403.03  161.11
   0   1  10 3604.27  161.39
   0   1 -10 3816.45  160.46
   0  -1  11   37.96    4.93
   0   1  11   47.59    4.94
   0   1  11   37.99    4.65
   0   1 -11   52.37    3.11
   0   1  11   50.22    3.56
   0  -1  12  696.89   35.80
   0   1  12  725.18   35.53
   0   1  12  776.24   35.80
   0   1  12  813.35   34.64
   0   1 -12  817.41   34.13
   0  -1  13  399.61   20.77
   0   1  13  384.70   20.22
   0   1 -13  415.59   18.41
   0   1  13  384.09   20.35
   0   1  14   22.47    3.57
   0   1 -14   31.46    2.45
   0   1  14   20.20    5.28
   0   1  14   34.49    5.44
   0  -1  14   28.43    5.60
   0  -1  15    3.91    5.26
   0   1 -15    6.59    1.81
   0   1  15    0.33    5.19
   0  -1  15    1.62    5.31
   0   1  15    7.22    4.89
   0   1  15   11.24    2.97
   0  -1  16  692.69   30.79
   0  -1  16  685.09   29.88
   0   1  16  590.96   29.70
   0   1  16  584.11   28.32
   0   1  16  629.23   30.00
   0  -1  17   91.43    8.16
   0   1  17   68.04    8.22
   0  -1  17   63.87    8.31
   0   1  17   99.50    8.37
   0   1  17   76.77    5.85
   0   1  18 1552.35   70.36
   0  -1  18 1647.50   72.61
   0  -1  18 1730.46   71.45
   0   1  18 1526.12   71.59
   0   1  18 1739.49   72.29
   0   1  18 1429.95   73.64
   0   1  19  191.33   11.62
   0  -1  19  232.09   14.58
   0   1  19  251.80   14.61
   0   1  19  201.75   16.10
   0  -1  19  232.98   13.35
   0   1  19  196.08   13.77
   0   1  20   -1.08    4.81
   0  -1  20    4.70    6.85
   0   1  20   -4.00    7.94
   0   1  20    8.38    7.21
   0  -1  20   19.07    7.26
   0   1  20    8.22    9.10
   0   1  21  119.19   10.14
   0  -1  21  204.37   13.57
   0  -1  21  186.31   12.16
   0   1  21  145.17   12.71
   0   1  21  203.87   13.66
   0   1  21  171.18   15.45
   0   1  22  202.90   13.61
   0   1  22  277.39   17.07
   0   1  22  227.97   18.34
   0  -1  22  266.52   16.61
   0   1  23   44.48    7.34
   0  -1  23   76.68   10.63
   0   1  23   64.05   12.90
   0  -1  24   85.70   11.64
   0   1  24   68.41    8.16
   0   1  24   93.16   14.16
   0   1  25   50.72    7.94
   0   1  25   75.26   14.17
   0   1  26    0.39    6.48
   0   1  26    2.41   12.77
   0   1  27  188.46   19.31
   0   1  28  283.97   22.94
   0  -1  28  250.88   22.31
   0   1 -28  319.59   26.47
   0   1  29   97.08   17.03
   0  -1  29   69.74   16.15
   0   1 -29   71.56   18.00
   0  -1  30   53.25   16.68
   0   1  30   61.56   16.40
   0   1 -30   55.53   18.38
   0   1  31   76.44   17.37
   0  -1  31   57.61   17.75
   0   1 -31   67.63   19.33
   0   1  32   25.39   17.11
   0  -1  32   21.31   17.68
   0   1 -32   22.36   19.78
   0   2   0 2929.78  127.68
   0  -2   0 3013.13  127.69
   0   2   1   17.83    2.29
   0   2  -1   17.09    2.28
   0  -2  -1   20.41    2.58
   0  -2   1   19.56    2.47
   0  -2  -2  866.61   39.19
   0  -2   2  892.16   39.34
   0  -2  -2  907.35   39.11
   0   2  -3  280.44   13.60
   0  -2   3  316.03   13.96
   0   2   3  285.45   13.63
   0  -2  -3  276.70   13.47
   0  -2   4  464.10   20.23
   0   2  -4  443.78   20.03
   0   2   4  428.81   20.05
   0  -2  -4  405.59   19.90
   0  -2  -4  464.69   20.31
   0   2  -5   56.09    3.85
   0  -2   5   55.58    4.08
   0   2   5   57.78    4.10
   0  -2  -5   54.46    4.38
   0   2  -6   61.92    3.93
   0  -2   6   56.04    4.24
   0   2   6   52.74    4.15
   0  -2  -6   55.50    4.61
   0  -2   7    5.25    2.55
   0   2   7    6.00    2.56
   0  -2  -7    8.21    3.07
   0   2  -7    8.22    2.02
   0   2  -8   59.03    4.25
   0  -2   8   65.33    5.03
   0  -2  -8   64.68    5.45
   0  -2   9  284.24   14.75
   0  -2  -9  274.94   13.85
   0   2  -9  308.28   13.92
   0  -2  -9  288.81   14.93
   0  -2  10  117.74    7.79
   0  -2 -10  118.74    6.73
   0   2 -10  105.65    6.56
   0  -2 -10  120.89    8.22
   0  -2  11  465.38   23.43
   0   2  11  469.09   22.02
   0  -2 -11  466.01   22.51
   0   2 -11  465.70   22.31
   0  -2  12   99.97    7.61
   0  -2 -12   83.55    6.20
   0   2  12  104.30    5.82
   0   2 -12  111.79    6.38
   0   2 -12   80.66    6.00
   0  -2  13  714.91   33.61
   0   2  13  736.26   31.85
   0   2 -13  784.79   32.45
   0  -2  14  445.14   22.45
   0   2 -14  403.40   20.21
   0   2  15  456.95   20.34
   0   2 -15  421.62   19.58
   0   2  15  478.35   22.07
   0   2  15  385.99   23.21
   0  -2  15  406.98   22.08
   0   2  16  132.55    8.09
   0   2 -16  136.45    7.01
   0   2  16  142.71   10.44
   0   2  16  127.19   11.66
   0  -2  16  140.40   10.63
   0   2 -17  142.85    7.20
   0   2  17  136.79    8.67
   0   2  17  176.51   11.27
   0   2  17  107.73   12.03
   0  -2  17  144.38   11.21
   0   2  18  381.88   19.16
   0   2  18  437.49   21.08
   0  -2  18  435.17   21.96
   0   2  19  282.92   15.51
   0  -2  19  307.49   18.26
   0   2  20  211.37   11.50
   0  -2  20  217.74   14.79
   0  -2  20  176.56   13.24
   0   2  20  224.15   14.33
   0  -2  21  217.91   15.23
   0   2  21  194.82   11.31
   0  -2  22  134.42   12.87
   0   2  22  113.41   14.34
   0   2  22  120.91    8.93
   0  -2  23  377.02   22.12
   0   2  23  327.57   23.35
   0   2  23  344.11   18.26
   0  -2  24   14.62   10.78
   0   2  24    1.43   11.63
   0   2  24    3.00    6.24
   0  -2  25   40.07   11.77
   0   2  25   16.79    6.92
   0   2  25   40.28   13.63
   0   2  26   72.28    9.15
   0   2  26  108.72   16.02
   0   2  27   19.14   14.33
   0  -2 -27   34.83   14.74
   0   2 -27   28.07   15.97
   0   2  28  189.32   20.24
   0  -2 -28  225.23   21.73
   0   2 -28  192.84   22.14
   0   2  29   15.17   15.28
   0   2 -29   35.21   17.31
   0  -2 -29   41.44   16.76
   0   2  30   65.49   17.38
   0  -2 -30   86.79   18.82
   0   2 -30   96.05   19.92
   0   2  31   38.09   17.40
   0   2 -31   26.14   18.89
   0  -2 -31   26.82   17.70
   0   2  32   41.71   18.00
   0  -2 -32   29.48   18.69
   0  -3   0    0.25    2.49
   0  -3  -1  308.08   15.37
   0  -3   1  317.25   15.60
   0   3  -2  275.32   12.66
   0  -3   2  303.10   14.33
   0  -3  -2  278.42   14.21
   0  -3  -2  285.08   13.88
   0  -3   3  723.63   32.73
   0  -3  -3  728.42   32.66
   0   3  -3  672.50   32.43
   0  -3  -3  739.77   32.41
   0  -3   4 1033.43   47.02
   0   3  -4 1084.59   46.77
   0  -3  -4 1032.95   46.53
   0  -3   5 1906.71   80.86
   0   3  -5 1810.39   80.39
   0   3   5 1864.74   80.61
   0  -3  -5 1850.19   80.42
   0  -3  -5 1809.13   80.66
   0   3  -6   34.02    3.63
   0  -3   6   32.02    3.95
   0   3   6   29.18    3.99
   0  -3  -6   30.96    3.36
   0  -3  -6   29.76    4.50
   0   3  -7  413.42   19.12
   0  -3   7  404.56   19.52
   0   3   7  399.10   19.47
   0  -3  -7  398.56   19.77
   0  -3   8 3783.29  166.10
   0   3  -8 4039.32  165.59
   0   3   8 3559.96  165.91
   0  -3  -8 4013.83  166.36
   0   3  -9  134.00    7.61
   0  -3   9  134.44    8.52
   0   3   9  143.14    8.54
   0  -3  -9  134.36    9.15
   0  -3  10    2.03    3.77
   0   3  10    5.26    4.00
   0   3 -10   -1.44    2.93
   0  -3 -10    9.44    4.79
   0  -3  11    3.72    4.07
   0   3  11    4.60    4.33
   0   3 -11   -0.90    3.06
   0  -3 -11    2.65    5.01
   0  -3  12  776.29   35.65
   0  -3 -12  743.18   34.51
   0   3  12  745.29   35.29
   0   3 -12  785.35   34.30
   0  -3 -12  788.40   35.96
   0   3  12  707.30   35.83
   0  -3  13   34.67    5.95
   0   3  13   32.58    5.98
   0  -3 -13   37.96    4.82
   0   3  13   36.67    4.10
   0   3 -13   33.35    4.23
   0   3  13   32.87    6.60
   0  -3 -13   36.88    6.83
   0   3 -14   52.63    5.29
   0  -3  14   49.17    7.35
   0   3  14   66.03    5.15
   0   3 -14   55.02    5.12
   0   3  14   47.60    7.47
   0   3 -15   34.58    4.94
   0  -3  15   31.68    7.11
   0   3  15   35.69    4.46
   0   3 -15   42.04    4.87
   0   3  15   39.08    7.92
   0  -3  16  480.86   25.79
   0   3  16  514.31   23.43
   0   3 -16  480.10   23.48
   0   3  16  523.83   26.97
   0   3 -17   54.76    5.93
   0  -3  17   75.35    9.41
   0   3  17   75.09    6.41
   0   3  17   77.38   10.25
   0   3 -18   -0.78    3.42
   0  -3  18   -1.21    7.93
   0   3  18   -0.56    4.74
   0   3  18   19.33    7.46
   0   3  18   -1.08    8.50
   0   3 -19  107.25    6.13
   0   3  19   97.77    7.91
   0   3  19  112.14   10.26
   0   3  19   84.56   11.81
   0  -3  19   87.93   11.10
   0  -3  20  275.06   18.52
   0   3  20  242.77   19.06
   0   3  20  294.67   15.19
   0  -3  21  143.30   13.88
   0   3  21  137.66   14.78
   0   3  21  147.19   10.42
   0  -3  22  156.66   14.51
   0   3  22  128.44   15.39
   0   3  22  144.08   10.87
   0  -3  23   34.37   11.53
   0   3  23   32.64   12.27
   0  -3  24   25.64   12.03
   0   3  24   55.96    7.39
   0   3  24   22.34   12.92
   0  -3  25   -6.34   12.53
   0   3  25    7.86    6.61
   0   3  25   -8.57   13.23
   0  -3 -25   21.45   12.58
   0   3 -25   12.29   13.74
   0   3  26  109.05   10.18
   0   3  26   72.93   16.14
   0   3 -26  110.74   17.58
   0  -3 -26  126.88   17.03
   0   3  27   58.56    9.27
   0   3  27   43.86   15.56
   0  -3 -27   72.30   15.36
   0   3 -27   86.77   17.53
   0   3  28   33.41   16.66
   0  -3 -28   56.04   16.04
   0   3  29  155.71   20.65
   0  -3 -29  154.98   19.88
   0   3 -29  151.84   21.86
   0   3  30  109.29   19.81
   0   3 -30  135.38   21.83
   0  -3 -30  110.58   19.34
   0   3  31   45.08   18.71
   0  -3 -31   49.22   18.25
   0   3 -31   49.02   19.90
   0  -4   0  423.33   20.84
   0  -4   1  114.22    8.19
   0  -4  -1  131.31    8.52
   0  -4  -2 3223.46  137.98
   0  -4   2 3181.71  138.16
   0  -4  -2 3140.13  137.75
   0   4  -3    6.67    3.51
   0   4  -3    4.61    2.08
   0  -4  -3    3.74    1.85
   0  -4   3    5.54    3.82
   0  -4  -3    3.39    3.79
   0  -4  -3    1.74    3.08
   0  -4  -4   31.51    4.00
   0   4  -4   31.12    4.53
   0   4  -4   29.66    3.03
   0  -4  -4   29.88    2.88
   0  -4  -4   34.07    4.95
   0  -4   4   32.02    4.95
   0   4  -5   19.73    3.96
   0   4  -5   20.47    3.12
   0  -4  -5   19.46    2.95
   0  -4  -5   22.76    3.65
   0  -4   5   23.28    4.85
   0  -4   6  518.08   24.75
   0   4  -6  492.79   23.89
   0  -4  -6  501.36   23.99
   0   4  -7   61.04    5.33
   0  -4  -7   61.94    5.41
   0   4   7   49.78    5.90
   0  -4  -7   58.03    6.48
   0  -4   8  479.67   23.01
   0   4  -8  477.13   22.34
   0   4   8  471.15   22.96
   0   4   8  407.10   22.89
   0  -4  -8  494.72   23.26
   0   4  -9   75.09    5.89
   0  -4   9   70.71    6.69
   0   4   9   77.04    6.92
   0   4   9   63.28    6.80
   0  -4  -9   85.86    7.69
   0  -4  10  603.45   29.17
   0   4 -10  594.59   28.01
   0   4  10  623.82   29.25
   0   4  10  578.87   29.50
   0  -4 -10  664.51   29.77
   0  -4  11    1.64    4.57
   0   4  11    4.22    5.16
   0   4 -11    3.66    3.38
   0  -4 -11   -3.21    5.81
   0  -4  12  137.80    9.77
   0   4 -12  122.87    7.96
   0   4  12  114.12    9.55
   0  -4 -12  139.21   10.39
   0  -4  13    6.16    5.55
   0   4  13    1.70    5.63
   0   4 -13   -3.45    3.85
   0  -4 -13    0.70    6.39
   0  -4  14  496.92   24.91
   0   4  14  492.09   24.69
   0  -4 -14  471.89   23.57
   0   4 -14  472.85   22.71
   0  -4 -14  493.02   25.31
   0  -4  15  137.58   11.14
   0   4  15  155.97    9.31
   0   4  15  150.09   11.28
   0   4 -15  140.97    8.91
   0  -4 -15  136.81   12.09
   0  -4  16    3.61    6.84
   0   4  16   13.62    4.82
   0   4  16    3.99    6.79
   0   4 -16    8.38    4.34
   0  -4 -16    2.74    7.64
   0   4  16    4.78    7.40
   0   4 -17    5.99    5.10
   0  -4  17    8.28    7.31
   0   4  17    0.26    7.43
   0   4  17    6.19    4.82
   0   4 -17    9.07    4.80
   0   4  17   16.02    8.21
   0   4  18  617.40   27.73
   0   4 -18  522.08   27.60
   0   4  18  640.33   31.74
   0  -4  18  590.38   30.62
   0   4  19   10.97    5.83
   0   4 -19    1.39    5.25
   0   4  19    8.95    9.58
   0  -4  19    4.06    8.34
   0   4  20  176.87   10.89
   0   4 -20  131.45    9.44
   0   4  20  173.49   15.59
   0  -4  20  165.47   14.33
   0   4  21    0.73    6.28
   0  -4  21    1.13    9.56
   0   4 -21    6.50    4.18
   0   4  21   11.41   10.83
   0  -4  22   15.00   10.65
   0   4 -22   27.17   12.25
   0  -4 -22   11.90   11.11
   0   4  22    8.92    7.01
   0   4  22   19.45   11.96
   0  -4  23   52.95   12.01
   0  -4 -23   59.19   12.76
   0   4 -23   63.84   13.89
   0   4 -23   32.86    3.46
   0   4  23   26.01    8.05
   0   4  23   32.08   13.02
   0  -4  24  303.23   22.01
   0  -4 -24  344.65   23.42
   0   4 -24  333.64   25.11
   0   4  24  321.42   18.41
   0   4  24  250.08   22.73
   0  -4 -25   12.05   12.63
   0   4 -25   27.87   14.58
   0   4  25   -7.59    9.41
   0   4  25   -4.26   14.18
   0   4  26  401.17   20.40
   0   4 -26  400.87   28.89
   0  -4 -26  335.60   26.04
   0   4  27   46.34    9.18
   0  -4 -27   23.50   14.00
   0   4 -27   32.97   16.51
   0   4  28    0.59   16.70
   0   4 -28   20.44   16.45
   0  -4 -28   41.19   15.35
   0   4  29   -1.21   17.39
   0  -4 -29   30.38   16.13
   0   4 -29   36.91   18.51
   0   4  30   50.06   19.12
   0  -4 -30   78.98   18.94
   0   4 -30   60.11   19.87
   0   4  31   30.33   19.26
   0  -4 -31   69.84   18.83
   0   4 -31   38.69   20.88
   0  -5   0    2.34    5.00
   0  -5  -1   52.55    6.44
   0  -5   1   59.09    6.39
   0  -5  -2   34.27    5.09
   0  -5   2   35.76    5.79
   0  -5  -2   32.72    5.90
   0   5  -3  226.79   13.99
   0  -5   3  253.40   14.43
   0  -5  -3  243.49   14.03
   0  -5  -3  238.80   13.53
   0   5  -4  379.09   18.71
   0   5  -4  340.80   16.39
   0  -5  -4  321.08   16.05
   0  -5  -4  369.88   18.58
   0  -5   4  393.43   19.04
   0  -5  -4  370.36   18.22
   0   5  -5   49.15    5.85
   0  -5  -5   45.67    4.20
   0   5  -5   45.13    4.60
   0  -5   5   52.27    6.78
   0   5   5   48.13    6.25
   0  -5  -5   54.80    5.67
   0  -5  -6   81.70    6.75
   0   5  -6   77.83    6.82
   0  -5  -6   75.58    5.55
   0   5  -6   69.44    5.76
   0  -5   6   80.57    7.59
   0   5   6   62.32    7.20
   0  -5   6   71.84    4.56
   0  -5  -7  172.91   10.43
   0   5  -7  167.71   10.35
   0   5  -7  133.93    9.66
   0  -5  -7  159.39    9.54
   0  -5   7  192.64   11.84
   0   5   7  180.73   11.52
   0  -5  -7  197.02   11.69
   0  -5  -8  967.71   43.04
   0   5  -8  991.07   42.77
   0   5  -8  869.44   42.44
   0  -5  -8  888.52   42.26
   0   5   8  894.49   43.68
   0  -5   8  946.99   44.10
   0  -5  -8 1019.36   43.77
   0   5   9   47.88    7.11
   0   5  -9   42.04    5.56
   0   5  -9   45.39    6.04
   0  -5  -9   42.81    5.51
   0   5   9   44.03    7.12
   0  -5  -9   45.14    7.44
   0  -5   9   48.63    7.34
   0   5  10  146.99   10.60
   0   5 -10  136.29    8.97
   0  -5 -10  126.36    9.59
   0   5 -10  142.05   10.05
   0   5  10  130.63   10.55
   0  -5 -10  152.96   11.22
   0   5  11   19.03    6.31
   0  -5  11   23.41    6.26
   0   5 -11   20.05    4.56
   0  -5 -11   30.69    5.90
   0   5 -11   23.60    6.00
   0   5  11   13.69    5.91
   0  -5 -11   19.67    7.08
   0   5  12   70.28    8.74
   0  -5  12   72.90    8.08
   0   5 -12   76.66    6.29
   0  -5 -12   64.92    7.58
   0   5 -12   70.44    8.17
   0   5  12   70.94    8.76
   0  -5 -12   77.95    9.54
   0   5  13  125.56   10.59
   0  -5  13  135.50   10.35
   0   5 -13  112.82    8.48
   0  -5 -13  137.42   10.70
   0   5  13  135.92   10.94
   0  -5 -13  150.07   11.81
   0   5  14   22.06    7.13
   0  -5  14   29.19    7.11
   0  -5 -14   28.53    7.27
   0   5  14   21.92    7.57
   0   5 -14   18.99    4.87
   0  -5 -14   33.88    8.63
   0   5  15    1.30    7.49
   0  -5  15   19.46    7.30
   0   5 -15   14.72    7.82
   0  -5 -15   12.96    7.02
   0   5 -15    6.56    4.67
   0   5  15   10.72    7.71
   0  -5 -15    9.02    8.48
   0  -5 -16  250.88   15.96
   0   5  16  289.78   15.30
   0  -5  16  277.84   17.30
   0   5 -16  264.89   18.30
   0  -5 -16  261.86   17.72
   0   5 -16  283.61   14.49
   0  -5 -16  286.94   18.14
   0   5  17   16.12    6.05
   0  -5  17   -7.78    8.34
   0   5 -17    8.10    8.26
   0  -5 -17    2.59    7.93
   0   5 -17   10.48    5.01
   0  -5 -17   -3.44    9.55
   0  -5  18  224.32   15.48
   0  -5 -18  196.23   15.46
   0   5 -18  200.96   16.64
   0   5 -18  182.90   11.57
   0   5  18  205.63   12.60
   0  -5  19  106.30   12.40
   0  -5 -19  134.35   13.47
   0   5 -19  119.01   13.87
   0   5  19  117.23    9.57
   0   5 -19  107.16    9.93
   0  -5  20  867.63   42.22
   0   5 -20  973.99   44.77
   0  -5 -20  755.90   42.41
   0   5  20  924.87   39.26
   0   5 -20  730.67   38.82
   0  -5  21  241.16   17.94
   0  -5 -21  233.71   19.10
   0   5 -21  245.39   19.75
   0   5  21  254.44   14.70
   0   5 -21  200.41   13.87
   0  -5  22  123.85   14.13
   0   5 -22  128.13   16.17
   0  -5 -22  119.55   14.35
   0   5  22  134.22   10.88
   0   5 -22   77.56    8.97
   0   5 -23    8.62   12.58
   0  -5 -23   13.84   11.76
   0   5  23    5.34    8.16
   0   5 -23    4.05    5.22
   0   5 -24   36.76   14.50
   0  -5 -24   42.86   13.10
   0   5  24   14.10    8.92
   0   5 -25   48.55   15.39
   0  -5 -25   30.95   13.41
   0   5  25   22.81    9.93
   0   5 -26  402.50   27.87
   0   5  26  365.64   21.44
   0  -5 -27   -6.90   13.25
   0   5  27  -19.14   12.04
   0  -5 -27   22.37   14.87
   0   5 -27   27.28   16.55
   0   5 -28   18.36   17.96
   0  -5 -28    9.10   15.57
   0  -5 -29   31.24   16.70
   0   5 -29   26.28   18.82
   0   5 -30   26.60   19.68
   0  -5 -30   28.96   17.53
   0  -5 -31   44.38   18.77
   0  -6   0    4.60    5.88
   0   6   1   15.49    5.83
   0  -6   1   19.63    6.53
   0  -6  -1   24.09    6.70
   0  -6  -2  234.84   14.17
   0  -6  -2  254.85   14.97
   0   6   2  229.59   14.80
   0  -6   2  240.68   15.06
   0   6   2  231.93   12.22
   0   6  -3  801.66   39.46
   0  -6  -3  824.97   38.77
   0   6   3  822.29   39.35
   0  -6  -3  808.61   38.91
   0  -6   3  830.92   39.32
   0   6  -4    4.53    5.59
   0   6   4    3.96    5.89
   0  -6   4    2.21    6.59
   0  -6  -4   -2.01    6.06
   0  -6  -4    3.77    4.88
   0   6  -5    3.23    5.21
   0   6  -5    3.23    3.21
   0  -6  -5    1.90    2.76
   0  -6  -5    2.74    6.14
   0   6   5    4.19    5.85
   0  -6   5    4.93    6.72
   0  -6  -5    3.86    4.92
   0   6  -6   38.51    6.59
   0   6  -6   26.53    4.55
   0  -6  -6   32.62    4.18
   0   6   6   36.87    7.02
   0  -6   6   42.01    7.51
   0  -6  -6   39.91    6.05
   0  -6  -7   13.15    5.35
   0   6  -7   10.67    5.38
   0   6  -7   11.78    4.52
   0  -6  -7   10.50    4.21
   0   6   7   14.93    6.51
   0  -6   7   16.57    6.79
   0  -6  -8  391.48   20.02
   0   6  -8  386.95   19.78
   0   6  -8  374.23   19.21
   0  -6  -8  352.26   18.68
   0   6   8  391.47   21.17
   0  -6   8  405.28   21.10
   0  -6   8  355.97   17.37
   0  -6  -8  406.65   21.04
   0  -6  -9   70.51    7.69
   0   6  -9   76.11    7.31
   0  -6  -9   58.12    6.55
   0   6  -9   57.35    6.91
   0   6   9   56.16    8.52
   0  -6  -9   67.66    9.31
   0  -6   9   60.24    8.78
   0   6 -10  150.73   10.02
   0  -6 -10  132.22   10.01
   0   6 -10  143.96   10.47
   0  -6  10  163.25   12.66
   0   6  10  137.94   11.62
   0  -6 -10  154.56   12.37
   0   6 -11  375.33   18.15
   0  -6 -11  320.14   18.59
   0   6 -11  329.31   18.87
   0   6  11  327.12   20.20
   0  -6  11  356.54   20.82
   0  -6 -11  376.27   20.56
   0   6 -12  119.34    8.46
   0  -6 -12  105.54    9.58
   0   6 -12  108.56    9.77
   0  -6  12  120.21   11.41
   0   6  12  110.22   11.39
   0  -6 -12  117.36   11.70
   0   6 -13  504.48   23.12
   0  -6 -13  444.32   24.65
   0   6 -13  393.67   24.44
   0  -6 -13  558.47   26.21
   0   6  13  468.44   25.79
   0   6 -14   35.12    8.10
   0  -6 -14   48.57    8.35
   0   6 -14   44.34    6.26
   0   6  14   38.41    9.21
   0  -6 -14   45.25   10.16
   0   6 -15   23.75    5.50
   0   6  15   25.10    8.99
   0  -6  15   29.12    8.45
   0  -6 -15   25.98    7.94
   0   6 -15   36.49    8.61
   0   6  16  295.84   18.95
   0   6 -16  259.13   14.46
   0  -6  16  267.53   17.36
   0   6 -16  295.12   18.46
   0  -6 -16  245.78   17.47
   0  -6  17   15.90    8.60
   0   6 -17    7.83    9.14
   0  -6 -17   17.71    8.93
   0   6  17    3.26    9.55
   0   6 -17   19.71    5.54
   0   6  17   35.18    7.22
   0  -6 -17   13.50    8.34
   0  -6  18   55.59   10.64
   0  -6 -18   53.50   10.49
   0   6 -18   64.82   11.34
   0   6 -18   61.99    7.09
   0   6  18   57.51   11.58
   0   6  18   88.11    9.06
   0  -6  19   35.49   10.30
   0   6 -19   35.68    6.52
   0   6  19   36.94   11.57
   0   6 -19   38.10   11.36
   0  -6 -19   36.34   10.78
   0   6  19   52.22    8.29
   0   6  20   21.21   11.49
   0  -6 -20   21.33   10.67
   0   6 -20   12.87   11.23
   0   6  20   21.55    7.98
   0   6 -21  273.10   21.51
   0  -6 -21  276.36   21.34
   0   6  21  324.34   17.84
   0   6  21  316.89   22.89
   0   6 -21  284.65   17.71
   0   6 -22   41.90   13.31
   0  -6 -22   20.34   11.57
   0   6  22   32.88    8.91
   0   6  22   17.22   13.20
   0   6 -22   15.66    8.50
   0   6  23    3.28   13.58
   0   6  23   14.09    9.30
   0   6 -23    3.99   12.73
   0  -6 -23   17.81   12.87
   0   6  24   -3.11    9.57
   0  -6 -24   -8.25   12.90
   0   6 -24    5.39   13.91
   0   6  25   40.49   11.02
   0  -6 -25   55.40   15.79
   0   6 -25   58.86   16.77
   0   6  26   -6.17   11.33
   0  -6 -26   21.67   15.04
   0   6 -26   18.65   16.50
   0   6  27    6.12   12.61
   0   6 -27   32.76   17.39
   0  -6 -27   21.68   15.69
   0   6 -28   15.53   17.39
   0  -6 -28   18.73   16.23
   0  -6 -29   11.91   17.52
   0   6 -29    3.89   18.61
   0   6 -30  104.34   23.82
   0  -6 -30  124.02   21.51
   0   7   0    0.98    6.97
   0  -7   0   -0.89    7.04
   0  -7  -1   12.99    6.80
   0  -7   1   17.73    7.43
   0  -7  -1   27.27    7.77
   0   7  -1   21.17    7.69
   0   7   1   13.58    6.61
   0  -7  -2   43.53    7.80
   0  -7   2   53.47    8.50
   0  -7  -2   41.28    8.75
   0   7   2   35.57    7.94
   0   7  -2   43.68    8.66
   0  -7  -3  260.71   16.84
   0   7   3  295.50   17.97
   0  -7   3  301.61   18.05
   0  -7  -3  305.76   17.96
   0   7   3  277.17   14.74
   0   7  -3  275.96   17.95
   0   7  -4   77.96    9.59
   0  -7  -4   81.01    8.74
   0   7   4   83.38    9.76
   0  -7  -4   92.77    9.74
   0  -7   4   94.09   10.06
   0   7  -5   95.82   10.00
   0  -7   5  109.03   11.30
   0   7   5  108.83   10.90
   0  -7  -5  109.54   10.71
   0  -7  -5  102.60    9.50
   0   7  -6  736.09   30.24
   0   7   6  766.21   31.92
   0  -7   6  814.51   31.99
   0  -7  -6  751.39   30.04
   0   7  -7  170.38   12.07
   0   7  -7  146.12    9.63
   0  -7  -7  143.57    9.00
   0   7   7  168.39   13.36
   0  -7   7  200.21   13.68
   0  -7  -7  176.95   12.15
   0  -7  -8   41.55    7.61
   0   7  -8   32.10    7.03
   0  -7  -8   32.96    5.26
   0   7  -8   39.16    6.12
   0   7   8   36.79    8.18
   0  -7   8   38.78    9.38
   0  -7  -8   32.65    8.99
   0  -7  -9    9.82    6.46
   0   7  -9   10.03    6.36
   0  -7  -9    9.71    5.10
   0   7  -9   -2.50    6.18
   0   7   9   12.80    7.84
   0  -7  -9    7.11    8.70
   0   7 -10   81.08    8.34
   0   7 -10   64.52    8.07
   0  -7 -10   64.01    7.67
   0   7  10   75.13    9.90
   0  -7  10   60.54    4.98
   0  -7 -10   89.35   11.41
   0   7  11   17.63    7.79
   0   7 -11   12.46    6.52
   0   7 -11   12.28    6.99
   0  -7  11   14.84    4.06
   0  -7 -11   13.91    6.50
   0   7  12   43.41    9.54
   0   7 -12   45.29    6.64
   0   7 -12   29.08    8.20
   0  -7 -12   39.93    7.77
   0   7  13    5.67    8.15
   0   7 -13   20.37    5.60
   0   7 -13   10.86    7.82
   0  -7 -13    7.81    7.40
   0   7 -14    9.87    5.70
   0   7  14   10.42    9.52
   0  -7 -14   16.75    8.26
   0   7 -14   11.57    8.46
   0   7  15   74.90   11.98
   0   7 -15   78.44    7.78
   0  -7 -15   76.21   10.66
   0   7 -15   85.52   11.09
   0   7  16   43.34   11.16
   0   7 -16   51.97    6.65
   0  -7 -16   34.97   10.04
   0   7 -16   42.25   10.02
   0   7 -17    7.15    5.57
   0   7  17    3.03   10.48
   0  -7 -17   -0.39    9.60
   0   7 -17    7.28   10.05
   0   7 -18   19.13    5.78
   0   7  18    1.80   10.61
   0   7  18   38.57    8.80
   0  -7 -18    6.75    9.64
   0   7 -18    7.28   10.03
   0  -7 -18   18.59   10.36
   0   7  19    6.15   11.63
   0   7 -19   33.40    6.40
   0   7  19   33.08    8.96
   0  -7 -19   12.31   10.51
   0   7 -19   28.73   11.70
   0   7  20   24.92   13.13
   0   7  20   61.02    9.98
   0  -7 -20   30.76   12.11
   0   7 -20   20.34   11.82
   0   7  21   -9.37   13.15
   0   7  21    3.81    9.05
   0  -7 -21   -0.49   12.45
   0   7 -21   -2.05   12.31
   0   7  22   54.69   15.17
   0   7  22   72.10   10.97
   0   7 -22   62.91   15.16
   0  -7 -22   73.02   14.29
   0   7  23    5.77   14.38
   0   7  23   19.23   10.44
   0  -7 -23   25.75   13.75
   0   7 -23    8.07   14.13
   0   7  24   30.87   16.58
   0   7  24   36.58   11.50
   0   7 -24   31.07   15.41
   0  -7 -24   47.60   15.71
   0   7  25   -2.54   16.40
   0   7  25   -0.89   11.66
   0   7 -25    5.14   15.72
   0  -7 -25   12.73   15.15
   0   7  26   50.15   18.18
   0   7  26   60.55   13.17
   0   7 -26   60.52   18.62
   0  -7 -26   65.83   17.79
   0   7  27   26.03   18.39
   0   7  27   14.42   13.18
   0  -7 -27   18.16   17.33
   0   7 -27   12.10   18.19
   0  -7 -28   19.59   18.00
   0   7 -28   18.71   19.28
   0  -7 -29   -3.65   19.47
   0   7 -29   18.12   20.88
   0  -7 -30   -5.29   19.78
   0   8   0  287.18   19.06
   0   8   1    4.50    8.79
   0  -8  -1   -7.64    8.15
   0   8  -2    0.83    9.00
   0  -8  -2    5.55    7.75
   0   8   2   11.73    8.86
   0   8  -3    2.69    8.52
   0   8   3    5.19    3.43
   0  -8  -3   -9.32    7.75
   0   8   3   -4.27    8.08
   0  -8  -4   88.36    9.99
   0   8   4   86.77   10.78
   0   8   4   88.03    7.30
   0   8  -4   93.18   11.19
   0  -8  -5   10.98    7.17
   0   8   5   20.52    8.73
   0   8   5   12.59    5.74
   0   8  -5   18.01    8.24
   0   8  -6  237.12   16.15
   0  -8  -6  223.81   15.36
   0   8   6  220.69   16.80
   0   8  -7   22.10    7.92
   0   8   7   20.82    9.20
   0  -8  -7   17.26    7.43
   0  -8  -8   15.08    7.40
   0   8  -8   20.68    7.61
   0   8  -8    3.54    4.75
   0   8   8   13.82    9.14
   0   8   8    9.73    3.11
   0  -8   8    9.59    2.88
   0   8  -9   61.08    8.69
   0   8  -9   50.70    6.91
   0   8   9   61.63   10.68
   0  -8  -9   78.58    9.05
   0   8 -10    9.98    7.40
   0   8 -10   10.44    6.51
   0  -8 -10    5.79    5.71
   0   8  10   12.31    8.91
   0  -8 -10   19.00    7.79
   0   8  11    4.64    9.26
   0   8 -11    0.87    6.93
   0  -8 -11    6.35    6.13
   0   8 -11   14.89    7.36
   0   8  12  406.99   24.78
   0   8 -12  379.40   22.94
   0  -8 -12  383.43   22.03
   0   8  13   11.78   10.32
   0   8 -13    6.34    6.16
   0  -8 -13   -4.70    7.80
   0   8 -13    8.99    8.73
   0   8  14   34.52   11.39
   0   8 -14   42.98    6.86
   0  -8 -14    6.12    8.80
   0   8 -14   11.42    9.36
   0   8 -15   -7.89    9.90
   0  -8 -15   -0.67    9.73
   0   8 -15   -0.61    6.60
   0   8  15    4.40   10.86
   0   8 -16   83.81   12.64
   0  -8 -16   96.08   12.75
   0   8 -16  109.02    8.86
   0   8 -17   -7.67   10.45
   0  -8 -17    1.95   10.55
   0   8  17    1.42   11.77
   0   8 -17    9.05    6.13
   0  -8 -18    3.74   11.30
   0   8 -18   -3.48   11.64
   0   8  18   19.38    9.72
   0   8  18    9.84   12.48
   0   8 -18   22.46    6.18
   0  -8 -19   -6.69   11.98
   0   8 -19  -10.66   12.27
   0   8  19   22.28   10.26
   0  -8 -19    0.90   11.65
   0   8  19    4.05   12.82
   0   8 -19   17.10    6.29
   0  -8 -20    4.25   12.54
   0   8 -20   21.22   13.02
   0   8  20   45.90   11.06
   0   8  20   28.50   14.24
   0   8 -21   84.64   16.48
   0  -8 -21   81.49   15.60
   0   8  21  104.99   17.57
   0  -8 -22   44.14   14.98
   0   8 -22    8.28   14.90
   0   8  22   63.13   11.99
   0   8  22   55.34   16.30
   0  -8 -23   -7.19   15.11
   0   8  23    5.16   11.60
   0   8  23   13.20   15.85
   0  -8 -24   41.23   16.11
   0   8  24   60.75   13.15
   0   8  24   21.22   17.29
   0  -8 -25   16.53   16.63
   0   8  25   65.09   14.00
   0   8  25   59.65   19.06
   0   8  26   36.62   14.18
   0  -8 -26   28.10   17.98
   0   8  27   17.58   14.26
   0  -8 -27   11.39   18.26
   0  -8 -28   -4.87   20.25
   0  -9   0    0.38    9.67
   0  -9   1    6.23    9.13
   0  -9  -1   12.00    9.07
   0   9   1   24.24   10.26
   0   9  -1    6.82   10.85
   0   9   2  102.97   13.48
   0  -9  -2   82.32   11.73
   0   9  -2   91.43   13.09
   0  -9  -3    0.36    8.62
   0   9   3   10.09   10.15
   0   9  -3   -3.82    9.76
   0  -9  -4    1.72    8.86
   0   9   4    8.09    9.51
   0   9  -4   15.95    9.99
   0  -9  -5   46.72    9.64
   0   9   5   41.01   10.98
   0   9  -5   49.12   10.65
   0  -9  -6  189.98   14.86
   0   9   6  155.65   15.23
   0   9   6  158.99   11.49
   0   9  -6  176.20   14.86
   0  -9  -7   17.00    8.88
   0   9   7   14.57   10.28
   0   9   7    5.94    7.11
   0   9  -7    6.75    8.81
   0   9  -8   18.46    8.77
   0  -9  -8   12.53    9.27
   0   9   8    5.91   10.01
   0   9  -9   13.03    8.51
   0  -9  -9   18.43    9.12
   0   9   9    4.72   10.69
   0   9 -10   50.19    9.26
   0  -9 -10   43.97   10.40
   0   9  10   30.86   11.48
   0   9  11   43.72   12.77
   0   9 -11   39.27    8.84
   0   9  12   16.43   11.80
   0   9 -12    9.14    7.57
   0  -9 -12   -3.47    6.47
   0   9  13   43.23   12.67
   0   9 -13   72.27    8.38
   0  -9 -13   48.77    8.56
   0   9  14   30.02   12.26
   0   9 -14   46.94    7.44
   0  -9 -14   22.54    8.51
   0  -9 -15    3.65    8.92
   0   9 -15   -5.62    7.26
   0   9  15    8.31   11.67
   0  -9 -16   73.27   11.65
   0   9 -16   65.47    7.93
   0   9  16   91.15   14.56
   0  -9 -17   41.74   11.57
   0   9  17   55.12   11.82
   0   9  17   39.68   14.13
   0  -9 -18   35.35   11.74
   0   9  18   63.98   12.23
   0   9  18   37.62   14.86
   0  -9 -19   21.05   12.17
   0   9  19   64.38   12.55
   0   9  19   29.63   15.31
   0  -9 -20   -0.47   13.39
   0   9  20   31.02   15.92
   0   9  20   45.29   12.05
   0  -9 -20   11.11   13.62
   0   9  21   24.01   16.00
   0   9  21   49.00   12.48
   0   9  22   88.69   19.46
   0   9  22  140.35   15.09
   0   9  23   38.84   13.60
   0 -10   0   18.24   11.34
   0  10   0   31.01   13.65
   0 -10  -1   65.95   12.64
   0 -10   1   61.33   13.24
   0  10  -1   53.61   13.89
   0 -10   2  -10.93   12.42
   0 -10  -2   -0.41   11.07
   0  10  -2    8.28   12.01
   0 -10  -3   10.92   10.60
   0  10   3    7.82   11.92
   0  10  -3    9.20   11.86
   0 -10  -4   -1.95   10.70
   0  10   4   15.53   11.90
   0  10  -4   -0.43   11.11
   0 -10  -5    6.90   10.69
   0  10   5    1.84   11.08
   0  10  -5   -3.30   11.15
   0 -10  -6   70.17   12.41
   0  10   6   76.97   13.70
   0  10  -6   77.67   12.61
   0 -10  -7   14.75   10.31
   0  10   7    5.37   10.92
   0  10  -7   12.47   10.44
   0 -10  -8   18.00   10.18
   0  10   8   10.00   12.24
   0  10  -8   12.57    9.99
   0  10   9   15.32   12.39
   0 -10  -9   32.59   10.77
   0  10  -9   22.59    9.69
   0  10  10    5.66   11.59
   0  10 -10   -6.86    9.86
   0  10  11   23.02   12.88
   0  10 -11   26.68    9.40
   0  10  12   51.90   13.76
   0  10  13   16.15   13.39
   0  10  14   58.17   15.75
   0  10  15    8.26   13.70
   0  10  16   -8.39   14.44
   0  10  17    0.54   14.21
   0  10  17   29.25   12.64
   0  10  18    2.73   14.64
   0 -11   0   -4.63   13.04
   0  11   0   -6.92   15.04
   0 -11   1   18.27   13.77
   0 -11  -1   12.29   13.49
   0  11  -1   33.73   15.04
   0  11   1   23.21   15.60
   0 -11   2   -0.96   13.08
   0 -11  -2   -5.21   12.31
   0  11  -2   -0.51   13.91
   0  11   2   -4.51   15.69
   0 -11  -3    1.30   11.96
   0 -11   3   -2.41   14.55
   0  11  -3   10.09   13.61
   0 -11  -4   47.24   13.28
   0 -11   4   29.84   14.50
   0  11   4   58.91   15.07
   0  11  -4   39.17   14.23
   0 -11  -5   12.37   12.59
   0  11   5   10.13   13.50
   0  11  -5    4.22   12.61
   0 -11  -6   13.01   12.80
   0  11   6   20.12   14.44
   0  11  -6    1.16   11.74
   0  11   7   23.95   14.84
   0 -11  -7   17.44   12.36
   0  11   8   35.90   14.09
   0 -11  -8   47.97   12.99
   0  11   9   12.34   13.73
   0 -11  -9   19.96   12.41
   0  11  10    4.99   14.09
   0  11  11    0.51   14.16
   0  11  12   14.54   13.91
   0  11  13   47.07   15.82
   0  12   0   -1.18   16.43
   0  12   1    8.71   17.17
   0  12   2    7.88   17.65
   0  12   3    0.69   18.11
   0  12   4   -5.78   18.70
  -1   0  32   37.88   17.46
   1   0 -32    8.48   19.44
  -1   0  31  395.27   27.88
   1   0 -31  335.68   30.52
  -1   0  30   11.23   15.31
   1   0 -30   14.71   16.58
  -1   0  29  129.13   18.32
   1   0 -29  186.22   21.14
  -1   0  28   10.12   13.91
   1   0 -28   11.30   15.16
  -1   0  27  333.58   24.27
   1   0 -27  304.95   25.03
  -1   0  26   18.44   13.29
   1   0 -26   15.08   13.54
   1   0 -25   89.88   15.42
   1   0 -24   19.08   11.72
  -1   0  23  215.54   15.49
   1   0 -23  214.17   19.23
  -1   0  22    3.46    8.12
   1   0 -22   16.74   11.41
  -1   0  21  367.88   20.25
  -1   0  21  382.48   20.94
  -1   0  20    3.36    6.96
  -1   0  20    3.99    4.09
  -1   0  20    8.18    6.88
  -1   0  19  261.98   13.99
  -1   0  19  250.90   14.28
  -1   0  18    8.53    6.15
  -1   0  18    1.16    3.69
  -1   0  18    1.01    5.66
  -1   0  17  898.02   37.31
  -1   0  17  861.53   37.48
  -1   0  16    6.41    5.16
  -1   0  16    3.90    3.14
  -1   0  16    5.91    4.89
  -1   0  15   49.62    6.10
  -1   0  15   62.90    5.94
  -1   0  14    2.88    4.24
  -1   0  14    5.14    3.91
  -1   0  13 1390.10   57.68
  -1   0  13 1249.21   56.33
  -1   0  13 1330.82   57.62
  -1   0  12    1.20    3.58
  -1   0  12    3.16    1.83
  -1   0  12    6.50    3.42
  -1   0  11  122.85    7.53
  -1   0  11  119.78    6.08
  -1   0  11  137.01    7.47
  -1   0  10    4.37    1.27
  -1   0  10   -1.01    2.94
  -1   0   9  169.00    7.68
  -1   0   9  166.69    8.86
  -1   0   8    0.52    0.83
  -1   0   8    1.96    2.25
  -1   0   7 2655.88  114.07
  -1   0   6    0.73    1.65
  -1   0   5 5598.85  229.91
   1   0  -5 4935.69  230.85
  -1   0   4    0.34    1.04
   1   0  -4    0.97    1.48
  -1   0   3   98.02    4.71
   1   0  -3   87.01    5.47
  -1   0   2    0.77    1.05
   1   0  -2   -0.45    1.04
  -1   0   1 2253.56  109.56
  -1   0   1 1782.62  109.71
   1   0   0    0.37    0.77
  -1   0  -1  125.09    6.07
   1   0   1  114.32    5.92
  -1   0  -1  116.12    5.91
   1   0   2    0.05    0.99
   1   0   2   -0.19    1.23
  -1   0  -2   -0.21    1.02
  -1   0  -2    0.91    0.85
   1   0   3  612.96   26.38
  -1   0  -3  596.08   26.18
   1   0   3  573.71   26.21
  -1   0  -4    0.13    1.24
   1   0   4   -0.66    1.55
   1   0   4   -1.20    1.56
   1   0   5 1368.54   52.97
   1   0   5 1284.84   52.62
   1   0   5 1144.09   52.69
  -1   0  -5 1071.56   52.62
   1   0   6   -2.20    2.22
   1   0   6   -1.66    2.25
   1   0   6    0.64    1.99
  -1   0  -6    2.04    1.57
   1   0   7  211.14   10.62
   1   0   7  184.34   10.34
  -1   0  -7  213.80    9.86
   1   0   7  210.59   10.40
   1   0   8   -0.60    2.63
  -1   0  -8   -0.12    1.84
   1   0   8    0.73    2.77
   1   0   8   -2.75    2.37
   1   0   9  536.86   26.90
  -1   0  -9  634.72   25.86
   1   0   9  521.18   26.63
   1   0   9  596.60   26.70
  -1   0 -10   -0.24    1.90
   1   0  10    1.05    3.40
   1   0  10   -1.33    3.49
   1   0  10   -3.60    3.37
   1   0  11 3035.07  119.59
   1   0  11 2768.89  119.09
   1   0  11 2963.40  118.99
  -1   0 -12    0.73    2.03
   1   0  12    4.93    4.05
   1   0  12   -0.87    4.05
   1   0  12   -7.17    4.38
   1   0  13  155.62   10.64
   1   0  13  153.63   10.32
  -1   0 -13  181.85    8.60
   1   0  13  184.71   10.49
   1   0  14    1.50    4.59
  -1   0 -14    1.92    2.22
   1   0  14   -6.29    5.26
   1   0  14    4.00    4.06
   1   0  15  527.82   27.22
   1   0  15  507.05   26.50
  -1   0 -15  557.61   24.60
   1   0  15  598.27   26.61
   1   0  16    4.62    5.93
   1   0  16   -7.77    6.20
   1   0  16    2.40    4.60
   1   0  17  966.57   46.36
   1   0  17  928.60   45.46
   1   0  17 1073.64   45.49
   1   0  18    4.86    6.63
   1   0  18  -12.33    8.12
   1   0  18   -1.70    5.52
   1   0  19  544.10   29.08
   1   0  19  517.07   27.42
   1   0  20    5.84    7.46
   1   0  20   -7.71    8.75
   1   0  20    1.98    5.81
   1   0  21  188.02   12.38
   1   0  21  182.37   14.93
   1   0  22    4.65    6.11
   1   0  22  -14.68   10.08
   1   0  23  518.09   30.10
   1   0  24   17.20   11.52
   1   0  25   34.28   12.44
   1   0  26    9.48   12.67
   1   0  27  249.92   21.38
   1   0  28   15.39   14.37
   1   0  29    7.59   14.49
   1   0  30   22.33   15.57
   1   0  31  271.45   24.16
   1   0  32   -5.43   16.44
  -1  -1  32   82.13   18.62
  -1   1  32   87.53   18.58
   1   1 -32   70.23   21.38
  -1   1  31   31.21   16.14
  -1  -1  31   34.93   16.69
   1   1 -31   34.09   19.40
  -1  -1  30  216.10   21.97
  -1   1  30  230.05   21.71
   1   1 -30  235.40   24.87
  -1   1  29  130.83   18.06
  -1  -1  29  117.11   18.20
   1   1 -29  136.81   20.52
  -1   1  28  184.65   19.01
   1   1 -28  146.65   20.51
  -1   1  27   21.04   13.26
   1   1 -27   20.13   15.34
   1   1 -26   44.22   14.76
  -1   1  26   48.81   13.79
  -1   1  26   18.62    6.20
   1   1 -25  211.93   19.98
  -1   1  25  226.39   18.58
  -1  -1  24  110.79   12.07
   1   1 -24  105.00   15.87
  -1   1  24   70.31    7.67
  -1   1  24  111.41   15.00
  -1  -1  23  284.14   17.66
   1   1 -23  308.28   21.72
  -1   1  22   88.80   10.14
  -1  -1  22   92.42   10.83
  -1   1  22   60.40    6.70
   1   1 -22   78.27   13.22
  -1  -1  21   31.12    7.77
  -1   1  21   19.01    4.79
  -1  -1  21   18.92    8.35
  -1   1  21   34.21    8.14
  -1  -1  20   13.40    6.89
  -1   1  20    8.49    6.76
  -1  -1  20    3.26    7.60
  -1   1  20   11.46    4.08
  -1  -1  19  554.94   28.65
  -1  -1  19  617.18   27.87
  -1   1  19  563.97   28.23
  -1   1  19  560.65   26.18
  -1  -1  18  482.07   22.81
  -1   1  18  402.09   22.03
  -1  -1  18  469.88   21.83
  -1   1  18  481.62   22.32
  -1   1  18  391.95   19.95
  -1  -1  17 1224.92   52.93
  -1   1  17 1198.81   52.65
  -1   1  17 1145.76   50.87
  -1  -1  17 1255.66   52.39
  -1  -1  16   23.20    5.68
  -1   1  16   31.73    5.85
  -1   1  16   17.98    3.46
  -1  -1  16   21.92    5.57
  -1   1  16   16.04    5.85
  -1  -1  15   63.38    6.53
  -1   1  15   81.56    7.01
  -1   1  15   66.39    4.62
  -1  -1  15   72.06    6.84
  -1   1  15   56.27    6.87
  -1  -1  14  118.50    8.15
  -1   1  14  120.81    6.39
  -1  -1  14  125.46    8.40
  -1   1  14   97.40    8.04
  -1   1  13 1200.16   58.69
  -1   1  13 1294.77   57.51
  -1   1  12  462.38   22.28
  -1   1  12  465.73   20.99
  -1   1  12  405.21   23.62
  -1   1  11  365.71   15.76
  -1  -1  11  322.95   16.70
  -1   1  11  335.36   18.45
  -1  -1  10  817.83   35.71
  -1   1  10  766.06   37.16
  -1  -1   9    6.20    2.41
  -1   1   9    6.61    3.51
  -1  -1   8  590.24   26.71
  -1   1   8  624.61   28.08
  -1  -1   7 1769.74   79.30
   1  -1  -7 1882.65   80.34
  -1   1   7 1971.26   80.55
  -1  -1   6    5.49    1.38
  -1   1   6    4.44    2.21
   1  -1  -6    4.63    2.46
   1   1  -6    8.17    2.58
  -1  -1   5   12.13    1.38
  -1   1   5   12.54    2.16
   1  -1  -5   12.32    2.39
   1   1  -5   11.75    2.39
  -1   1   4  560.77   25.78
   1  -1  -4  594.59   26.19
  -1   1   4  569.32   26.16
   1   1  -4  659.33   26.72
  -1   1   3 1677.39   72.40
   1  -1  -3 1492.75   72.32
  -1   1   3 1588.02   72.63
   1  -1  -3 1844.10   72.75
   1   1  -3 1778.93   73.14
  -1   1   3 1948.27   73.02
   1  -1  -2  113.39    5.60
  -1   1   2  123.59    5.69
   1   1  -2  104.37    6.00
  -1   1   2  113.27    5.97
  -1   1   1  812.29   33.43
   1   1  -1  734.25   33.39
   1  -1  -1  814.14   33.09
  -1   1   1  684.31   32.96
   1  -1   0  275.06   12.34
  -1   1   0  282.24   12.34
  -1  -1   0  265.76   12.01
   1  -1   0  245.09   12.19
   1  -1   0  290.02   12.57
  -1   1  -1 1754.43   78.07
   1  -1   1 1944.05   78.20
   1  -1   1 1953.09   77.68
  -1   1  -1 1698.70   77.52
   1  -1   1 1832.45   77.53
  -1  -1  -1 1781.72   77.24
   1   1   1 1723.16   77.27
  -1  -1  -1 1748.63   77.27
   1   1   1 1888.35   77.24
   1  -1   2  779.31   32.15
   1   1   2  745.85   31.24
   1   1   2  745.79   31.29
  -1  -1  -2  743.50   31.25
   1  -1   3  118.82    6.71
   1   1   3  132.92    6.05
   1   1   3  126.97    6.27
  -1  -1  -3  117.82    6.10
   1  -1   4  263.32   12.43
   1   1   4  261.02   11.55
  -1  -1  -4  239.68   11.48
   1   1   4  234.88   11.77
  -1  -1  -4  270.45   11.82
  -1  -1  -5 1080.99   47.00
   1   1   5 1095.57   46.98
   1   1   5 1203.72   47.51
  -1  -1  -5 1079.17   47.37
   1  -1   6 2165.16   93.23
  -1  -1  -6 2170.80   92.34
   1   1   6 1996.13   92.63
  -1   1  -6 2166.60   92.81
   1   1   6 2214.49   92.29
   1  -1   7  422.42   21.63
   1   1   7  479.80   21.12
  -1  -1  -7  446.77   20.81
   1   1   7  497.70   21.44
  -1   1  -7  428.42   21.24
   1   1   7  487.28   20.79
   1  -1   8   49.78    4.65
   1   1   8   49.00    4.17
  -1  -1  -8   52.35    3.66
   1   1   8   49.34    4.20
  -1   1  -8   44.55    4.07
   1   1   8   50.30    3.63
   1  -1   9 1939.04   87.12
  -1  -1  -9 2082.29   86.43
   1   1   9 2060.10   86.55
  -1   1  -9 1998.99   86.56
   1   1   9 1934.76   86.76
   1   1   9 2015.89   86.13
  -1   1  -9 1901.55   86.34
   1  -1  10  302.83   15.57
   1   1  10  302.63   14.97
  -1  -1 -10  309.91   14.76
   1   1  10  328.77   15.35
  -1   1 -10  307.33   14.89
   1   1  10  316.42   14.54
  -1   1 -10  261.72   14.27
   1  -1  11  298.80   15.75
  -1   1 -11  371.85   15.15
   1   1  11  341.35   15.49
   1   1  11  273.54   14.27
  -1   1 -11  282.08   14.10
  -1  -1 -11  280.02   14.77
   1   1  11  269.41   14.89
  -1   1 -12    9.89    2.69
   1   1  12   16.57    2.92
   1   1  12    5.75    4.22
  -1  -1 -12    6.22    3.38
   1  -1  12   12.36    4.50
  -1   1 -12   12.55    3.53
   1   1  12   12.15    4.51
   1   1  12    5.52    5.13
  -1   1 -13  102.55    5.82
   1   1  13  103.62    6.37
   1  -1  13  104.07    8.14
   1   1  13   84.97    7.39
   1   1  13  100.61    7.92
  -1   1 -13  101.96    6.99
   1   1  13   81.27    8.72
  -1   1 -14  299.41   14.22
   1   1  14  313.16   14.93
   1  -1  14  313.36   16.80
   1   1  14  295.85   16.02
   1   1  14  279.53   17.43
   1   1  14  274.78   15.64
   1   1  15    2.52    3.57
   1  -1  15    1.30    5.36
   1   1  15   -2.22    5.58
  -1   1 -15   -2.17    2.77
   1   1  15    1.86    5.05
   1  -1  15    7.97    5.67
   1   1  15   -1.51    6.54
   1   1  16  167.67    9.72
  -1   1 -16  164.09    8.32
   1  -1  16  167.94   11.66
   1   1  16  143.85   10.81
   1  -1  16  163.30   10.92
   1   1  16  161.77   11.51
   1   1  16  133.60   12.35
   1   1  17  965.49   46.99
   1  -1  17  990.30   48.74
   1  -1  17 1090.90   47.73
  -1   1 -17 1069.41   45.65
   1   1  17 1030.99   47.90
   1   1  17 1163.61   49.01
   1   1  17  999.58   50.01
   1   1  18   56.22    6.56
   1  -1  18   69.49    8.92
   1   1  18   51.54    8.47
   1   1  18   55.07    9.79
   1   1  18   56.47    8.56
   1  -1  18   64.05    7.86
  -1   1 -18   69.82    4.47
   1   1  19   -2.44    5.35
   1  -1  19    4.95    6.82
   1   1  19    1.04    7.53
  -1   1 -19    8.38    2.90
   1   1  19   -2.42    7.58
   1  -1  19   14.40    7.48
   1   1  19    0.37    8.46
   1   1  20   43.82    7.27
   1  -1  20   86.39   10.15
   1  -1  20   74.93    8.74
   1   1  20   63.20    9.45
   1   1  20   67.26    9.54
   1   1  20   65.77   11.00
   1  -1  21 1580.77   68.10
   1   1  21 1691.74   68.06
   1   1  21 1514.39   69.33
   1  -1  22   45.41    9.83
   1   1  22   43.60   11.29
   1   1  22   13.53    7.24
   1  -1  23  108.93   12.48
   1   1  23   95.44   13.70
   1   1  23   84.05    9.23
   1   1  24   16.64   12.05
   1   1  24   12.31    7.20
   1   1  25   26.44   12.63
   1   1  25   10.22    7.42
   1   1  26    1.43   13.01
   1   1  26   -4.08    7.32
   1   1  27  302.94   23.27
   1   1  28   14.98   13.93
   1  -1  29  176.16   19.80
   1   1  29  215.28   20.47
   1   1  30   42.28   15.74
   1  -1  30   20.41   15.42
   1   1  31   50.67   16.75
   1  -1  31   27.56   16.47
  -1   1 -31   60.64   19.98
   1  -1  32   79.95   19.02
   1   1  32  135.70   19.80
  -1   2  32   29.16   17.53
   1   2 -32   -2.65   19.89
   1  -2 -32   12.17   18.98
  -1   2  31  234.47   22.99
   1   2 -31  197.54   25.38
   1  -2 -31  184.78   23.56
  -1   2  30    3.39   15.64
   1  -2 -30   26.14   16.70
   1   2 -30    6.49   17.21
  -1   2  29   22.04   15.70
   1  -2 -29   23.48   15.81
   1   2 -29   24.04   17.36
  -1   2  28   72.44   16.29
   1  -2 -28   49.54   16.62
   1   2 -28   63.83   17.53
  -1   2  27   16.74   14.20
   1  -2 -27   11.69   13.65
   1   2 -27   19.71   14.53
   1   2 -26   29.02   13.95
   1  -2 -26   16.18   12.81
  -1   2  26    6.88    6.40
  -1   2  26   16.33   13.70
  -1  -2  25   20.88    9.93
   1   2 -25   16.91   13.38
   1  -2 -25   23.89   12.59
  -1   2  25   23.98    6.21
  -1   2  25   26.24   13.18
  -1  -2  24  212.13   15.91
   1   2 -24  184.12   19.32
   1  -2 -24  233.50   19.35
  -1   2  24  202.77   11.84
  -1  -2  23  217.19   15.37
   1  -2 -23  226.92   18.43
   1   2 -23  226.46   19.22
  -1   2  23  188.57   11.46
  -1  -2  22  336.39   20.07
   1  -2 -22  367.06   23.52
   1   2 -22  365.85   24.43
  -1   2  22  335.25   16.90
  -1   2  22  295.48   22.57
  -1   2  21  195.53   12.41
  -1  -2  21  253.91   14.74
  -1  -2  21  264.71   15.89
   1  -2 -21  242.96   18.78
   1   2 -21  288.38   19.71
  -1   2  21  255.32   15.44
  -1   2  21  166.92   17.26
  -1  -2  20  235.22   14.91
  -1  -2  20  274.64   15.92
   1   2 -20  265.69   19.39
   1  -2 -20  253.64   18.67
  -1   2  20  248.75   15.58
  -1   2  20  233.90   13.11
   1  -2 -19  130.51   10.43
  -1   2  19  139.08    8.55
  -1   2  19  143.94   11.20
  -1   2  18   12.62    6.22
  -1   2  18    5.66    3.83
   1  -2 -18   -0.19    5.54
  -1   2  17  244.55   12.24
  -1  -2  17  235.02   14.40
  -1  -2  16    6.08    5.02
  -1   2  16    5.51    3.11
  -1  -2  15  132.90    9.53
  -1   2  15  148.61    7.90
  -1  -2  14  587.26   31.56
  -1   2  14  727.22   30.33
  -1  -2  13  237.84   13.04
  -1  -2  12  709.19   32.50
  -1  -2  11  152.21    8.98
   1  -2 -11  170.67   10.43
  -1  -2  10 1117.58   50.14
   1  -2 -10 1164.18   51.18
  -1  -2   9    3.18    2.60
   1  -2  -9   -1.53    3.62
  -1   2   8  782.80   35.69
  -1  -2   8  816.59   35.41
   1  -2  -8  768.83   36.61
   1   2  -8  790.49   34.73
  -1   2   8  790.43   36.31
   1  -2  -8  829.76   36.24
  -1   2   7  291.10   14.85
  -1  -2   7  292.44   14.43
   1   2  -7  327.41   15.95
   1  -2  -7  319.20   15.76
   1   2  -7  320.24   13.94
   1  -2  -7  326.72   15.50
  -1   2   7  302.89   15.39
  -1   2   6  133.74    7.19
  -1  -2   6  126.01    6.54
   1  -2  -6  145.67    7.77
   1   2  -6  128.98    7.68
   1   2  -6  120.91    6.07
   1  -2  -6  129.46    7.58
  -1   2   6  125.84    7.45
  -1  -2   5  300.94   13.39
  -1   2   5  273.77   13.90
   1  -2  -5  306.05   14.45
   1  -2  -5  300.67   14.39
   1   2  -5  285.43   14.37
  -1   2   4 1198.16   51.95
   1  -2  -4 1113.22   51.76
  -1   2   4 1136.28   52.16
   1  -2  -4 1227.76   52.18
   1  -2  -4 1100.49   52.03
  -1   2   3  699.42   31.73
   1  -2  -3  691.32   31.40
   1   2  -3  731.39   31.63
   1  -2  -3  684.48   31.46
  -1   2   3  727.72   31.25
   1  -2  -2  918.35   39.51
  -1  -2   2  922.22   39.28
  -1   2   2  899.47   39.45
   1  -2  -2  901.45   39.18
  -1   2   2  942.53   38.85
  -1  -2   2  867.61   38.74
   1   2  -2  810.16   39.06
   1  -2  -2  865.04   39.15
  -1  -2   1 4265.79  181.76
  -1   2   1 4410.02  182.09
   1  -2  -1 4555.34  182.11
  -1   2   1 4291.43  181.50
  -1   2   1 4120.28  181.45
  -1  -2   1 4155.66  181.39
  -1  -2   1 4130.65  181.40
  -1  -2   0 1799.18   76.54
  -1   2   0 1799.99   76.84
   1  -2   0 1953.74   76.86
  -1   2   0 1640.68   76.43
   1  -2   0 1731.20   76.15
  -1  -2  -1    2.77    1.47
  -1  -2  -1    2.00    1.75
   1  -2   1    1.74    2.09
   1  -2   1    3.23    1.59
  -1   2  -1    2.62    1.66
   1  -2   2  265.39   12.72
  -1  -2  -2  293.54   13.02
   1  -2   2  272.10   13.15
  -1  -2  -2  262.23   12.75
   1  -2   3  799.63   33.16
   1  -2   3  790.77   33.64
   1   2   3  683.51   32.64
  -1  -2  -3  719.47   32.57
   1  -2   4 1722.65   74.91
   1   2   4 1651.74   74.04
  -1  -2  -4 1765.60   74.14
  -1   2  -5   81.53    5.50
   1  -2   5   80.22    5.75
   1   2   5   78.83    4.97
  -1  -2  -5   75.96    5.05
   1  -2   6   95.88    6.60
  -1   2  -6   94.62    6.31
   1   2   6  100.93    5.97
  -1  -2  -6  100.88    6.17
  -1   2  -7  722.06   31.82
   1  -2   7  685.52   32.18
   1   2   7  686.77   30.94
  -1  -2  -7  709.00   31.63
   1  -2   8  711.36   32.08
  -1   2  -8  727.75   31.52
  -1  -2  -8  695.25   30.89
   1   2   8  675.48   30.64
  -1  -2  -8  734.23   31.63
   1   2   8  619.19   31.38
   1  -2   9  145.86    9.76
  -1   2  -9  157.37    8.96
  -1  -2  -9  149.45    8.34
   1   2   9  167.94    8.29
   1   2   9  165.90    9.21
  -1  -2  -9  157.04    9.42
   1   2   9  154.36    9.40
  -1   2 -10  456.67   21.87
  -1   2 -10  424.86   21.82
   1  -2  10  476.38   23.03
   1   2  10  505.62   21.45
  -1  -2 -10  435.40   21.42
   1   2  10  487.36   22.36
   1   2  10  478.48   22.72
  -1   2 -11  210.07   11.88
   1  -2  11  216.91   12.92
  -1  -2 -11  213.06   11.38
   1   2  11  259.20   11.44
   1   2  11  234.62   12.42
  -1   2 -11  191.79   11.57
   1   2  11  230.33   13.07
   1   2  12   54.58    4.50
  -1   2 -12   45.89    5.14
   1  -2  12   54.18    6.66
  -1  -2 -12   56.42    4.75
   1   2  12   45.92    5.84
  -1   2 -12   45.78    5.00
   1   2  12   53.96    6.64
  -1   2 -13  878.96   42.76
   1   2  13  997.12   42.55
   1  -2  13  961.74   44.59
  -1  -2 -13  944.09   42.84
  -1   2 -13  963.52   42.98
   1   2  13  958.89   43.70
   1   2  13 1005.99   44.85
   1   2  14  309.31   15.07
  -1   2 -14  270.44   14.86
   1  -2  14  292.03   17.13
  -1  -2 -14  293.95   15.29
  -1   2 -14  307.54   15.42
   1   2  14  341.72   16.50
   1   2  14  291.39   17.49
   1   2  15  355.50   17.87
  -1   2 -15  329.47   17.32
   1  -2  15  357.77   20.20
  -1  -2 -15  371.21   18.35
  -1   2 -15  408.55   18.51
   1   2  15  393.66   19.53
   1   2  15  353.06   20.65
  -1   2 -16  286.07   13.80
   1   2  16  294.53   14.78
   1  -2  16  294.23   17.25
  -1  -2 -16  275.64   15.24
   1   2  16  245.46   15.92
  -1   2 -16  285.01   15.01
   1   2  16  256.93   17.32
   1   2  17  406.02   18.58
  -1   2 -17  361.02   17.21
   1  -2  17  356.75   20.92
  -1  -2 -17  352.44   19.12
   1   2  17  396.53   20.21
   1   2  17  305.61   21.03
   1   2  18   41.33    5.32
   1  -2  18   21.80    8.34
  -1   2 -18   27.54    4.04
   1   2  18   30.89    7.46
   1   2  18   13.13    8.40
   1   2  19   14.98    4.86
   1  -2  19    1.66    8.21
  -1   2 -19   -1.09    3.39
   1   2  19    4.72    7.19
   1   2  19   -6.76    8.74
  -1   2 -20   91.79    5.59
   1   2  20   78.78    7.69
   1  -2  20   91.38   11.38
   1   2  20   84.54   10.46
   1   2  20   67.98   11.60
  -1   2 -21   11.57    3.14
   1   2  21   15.19    5.73
   1   2  21   15.33   10.43
   1  -2  21    2.92    9.51
  -1   2 -22  394.25   17.67
   1  -2  22  427.02   24.30
   1   2  22  380.37   24.77
   1   2  22  362.07   20.25
   1  -2  23   53.79   11.88
   1   2  23   40.22   12.76
   1   2  23   27.37    7.39
   1   2  24  349.36   24.51
   1   2  24  325.28   19.41
   1   2  25  167.94   16.88
   1   2  25  101.37   10.89
   1   2  26   39.85   14.23
   1   2  26  -10.87    9.20
   1   2  27   64.00   15.51
   1   2  27   19.55    9.04
   1   2  28   16.20   14.67
   1   2  29  100.74   17.64
   1   2  30   75.35   17.87
   1   2  31  110.20   19.06
  -1   2 -31  135.94   22.35
  -1  -2 -31  101.03   20.04
   1   2  32  148.80   21.23
  -1   3  31   51.30   18.76
   1   3 -31   31.86   19.18
   1  -3 -31   59.09   18.42
  -1   3  30   88.39   19.78
   1  -3 -30  128.41   20.25
   1   3 -30  131.76   22.50
  -1   3  29   22.76   16.39
   1   3 -29   11.07   17.76
   1  -3 -29   20.56   16.09
  -1   3  28  166.08   21.22
   1  -3 -28  165.98   20.91
   1  -3 -27  237.11   21.74
   1   3 -27  203.19   23.07
  -1   3  27  239.11   14.04
  -1   3  27  178.01   20.78
  -1  -3  26   95.48   14.55
   1  -3 -26   73.51   15.96
   1   3 -26  114.46   17.82
  -1   3  26  101.91    8.98
  -1   3  26   73.58   16.06
  -1  -3  25   97.20   14.26
   1  -3 -25   98.89   15.68
   1   3 -25  150.85   17.88
  -1   3  25  134.54    9.68
  -1   3  25   91.21   16.00
  -1  -3  24   18.37   11.19
   1  -3 -24   23.50   11.77
   1   3 -24   34.65   13.01
  -1   3  24    8.53    6.89
  -1   3  24   10.42   12.26
  -1  -3  23  106.23   13.17
   1  -3 -23  130.62   15.07
   1   3 -23  122.78   15.97
  -1   3  23  103.72    9.17
  -1   3  23   76.73   14.08
   1  -3 -22   64.97    9.32
  -1  -3  22   82.12   11.45
   1   3 -22   96.76   14.21
   1  -3 -22   90.60   13.46
  -1   3  22   76.07    7.70
  -1   3  22   47.86   12.47
   1  -3 -21  193.97   13.95
  -1  -3  21  229.75   16.11
   1   3 -21  260.96   19.55
   1  -3 -21  201.64   17.51
  -1   3  21  224.89   12.46
  -1   3  21  198.97   17.51
  -1  -3  20   14.76    8.56
   1  -3 -20   24.01    9.44
   1   3 -20   29.58   10.67
  -1   3  20   13.83    5.14
   1  -3 -20    7.13    6.42
  -1   3  20    0.83    9.93
  -1  -3  19   35.61    8.45
   1   3 -19   38.82   10.30
   1  -3 -19   55.04   10.20
  -1   3  19   42.20    5.38
   1  -3 -19   33.83    6.64
  -1   3  19   33.25   10.01
  -1   3  18  322.06   15.11
  -1  -3  18  309.32   17.91
   1  -3 -18  311.81   19.72
   1   3 -18  293.11   20.14
   1   3 -18  291.18   13.30
  -1   3  18  300.71   19.61
  -1  -3  17  120.84   10.40
   1  -3 -17  105.99   11.44
  -1   3  17  130.18    8.08
  -1  -3  16    4.43    5.99
   1  -3 -16   13.77    7.18
   1   3 -16    6.64    6.97
  -1   3  16    6.90    3.71
  -1  -3  15  267.75   15.70
   1   3 -15  287.01   17.91
   1  -3 -15  310.98   17.71
   1   3 -15  263.89   13.58
  -1   3  15  291.66   15.98
  -1  -3  14   45.30    6.44
   1   3 -14   55.24    8.57
   1  -3 -14   62.83    7.90
  -1   3  14   60.63    7.00
   1  -3 -14   58.80    8.11
  -1  -3  13 1293.96   60.33
   1  -3 -13 1388.86   62.19
   1   3 -13 1265.14   62.18
  -1   3  13 1386.32   60.54
   1  -3 -13 1432.04   61.53
  -1  -3  12   40.46    5.22
   1   3 -12   36.00    6.50
   1  -3 -12   37.50    6.13
  -1   3  12   47.06    5.60
   1  -3 -12   39.64    6.42
  -1   3  11   26.47    4.76
  -1  -3  11   23.71    4.21
   1   3 -11   26.89    5.43
   1  -3 -11   22.19    5.07
   1   3 -11   24.87    2.99
   1  -3 -11   21.19    5.54
  -1   3  10  347.09   17.36
  -1  -3  10  344.44   16.92
   1  -3 -10  400.70   18.67
   1   3 -10  409.19   19.06
   1   3 -10  315.16   15.82
   1  -3 -10  349.15   18.02
  -1   3   9 1324.09   56.52
  -1  -3   9 1270.13   55.95
   1  -3  -9 1253.74   57.22
   1   3  -9 1147.13   57.13
   1   3  -9 1257.85   55.14
   1  -3  -9 1384.27   57.10
  -1  -3   8   98.99    6.18
   1   3  -8   94.55    5.37
   1   3  -8  100.33    7.25
   1  -3  -8   97.24    7.08
  -1   3   8  105.71    6.98
   1  -3  -8  103.77    7.52
  -1   3   7   -1.37    3.36
  -1  -3   7    1.17    2.32
   1   3  -7    0.67    3.07
   1  -3  -7    0.78    2.86
   1   3  -7    2.09    1.60
   1  -3  -7    0.16    3.78
   1   3  -6   46.44    3.29
   1  -3  -6   47.54    4.43
   1   3  -6   46.87    4.62
  -1   3   6   46.55    4.57
   1  -3  -6   41.36    3.97
   1  -3  -6   50.62    5.30
   1   3  -5  372.55   16.57
   1  -3  -5  332.75   17.24
   1   3  -5  371.01   17.56
  -1   3   5  317.55   17.63
   1  -3  -5  380.19   17.38
  -1   3   5  382.01   17.64
   1   3  -4  870.60   37.82
  -1   3   4  822.28   38.92
   1  -3  -4  869.22   38.27
   1   3  -4  834.35   38.29
   1  -3  -4  881.48   38.52
  -1  -3   3 1238.82   52.73
  -1   3   3 1165.65   52.83
   1  -3  -3 1233.62   52.84
   1   3  -3 1176.89   52.07
   1  -3  -3 1109.00   51.94
   1  -3  -3 1233.42   52.48
  -1   3   2   11.17    2.83
   1  -3  -2   18.78    3.41
  -1  -3   2   14.61    3.07
   1   3  -2   16.06    2.64
  -1   3   1   54.95    4.29
  -1  -3   1   58.53    4.84
  -1   3   1   59.57    4.81
   1  -3  -1   60.32    5.06
  -1   3   0   20.20    2.57
   1  -3   0   19.67    3.42
  -1  -3   0   15.96    3.10
  -1   3   0   17.49    2.93
   1  -3   1    1.53    1.45
   1  -3   1    2.20    2.85
  -1  -3  -1    0.71    2.54
  -1   3  -1    1.64    2.27
  -1   3  -2   13.84    3.50
  -1  -3  -2   15.50    2.57
   1  -3   2   17.53    3.65
  -1  -3  -2   16.18    2.95
   1  -3   2   12.31    2.30
  -1   3  -2   14.37    3.14
  -1   3  -3 2889.08  127.74
  -1  -3  -3 2952.55  126.87
   1  -3   3 2901.45  127.35
  -1  -3  -3 2985.17  127.02
   1  -3   3 2950.20  126.44
   1  -3   4  772.30   36.06
   1  -3   4  809.96   36.61
  -1   3  -4  774.33   36.19
  -1  -3  -4  798.41   35.42
  -1   3  -5   18.46    3.77
   1  -3   5   20.10    4.12
   1   3   5   16.98    3.53
  -1  -3  -5   25.25    3.03
   1   3   5   18.21    3.35
  -1  -3  -5   23.77    3.75
   1  -3   5   23.16    4.07
  -1   3  -6  720.27   31.71
   1  -3   6  692.72   31.92
   1   3   6  635.01   30.92
   1   3   6  655.96   31.27
  -1  -3  -6  719.33   31.28
   1  -3   7 1616.31   69.57
  -1   3  -7 1553.94   69.02
   1   3   7 1500.59   68.58
  -1  -3  -7 1606.09   68.89
  -1   3  -8   44.27    5.00
   1  -3   8   56.00    5.80
   1   3   8   57.77    5.08
  -1  -3  -8   57.35    5.49
  -1   3  -9  490.74   23.09
   1  -3   9  459.58   23.64
   1   3   9  486.25   23.04
  -1  -3  -9  487.48   23.29
  -1   3 -10  322.36   15.77
   1  -3  10  305.22   16.70
   1   3  10  318.41   15.10
   1   3  10  301.64   15.86
  -1  -3 -10  321.30   16.36
   1   3  10  281.08   16.06
   1  -3  11   37.88    5.95
   1   3  11   36.27    5.43
   1   3  11   37.21    4.00
  -1  -3 -11   36.77    4.46
  -1   3 -11   31.63    4.60
  -1  -3 -11   37.67    5.95
   1   3  11   24.68    5.24
   1  -3  12  301.42   17.34
  -1   3 -12  297.32   15.95
   1   3  12  324.96   15.52
  -1  -3 -12  310.36   15.77
  -1  -3 -12  330.42   17.26
   1   3  12  314.07   17.16
  -1   3 -13    6.76    4.26
   1  -3  13    4.08    5.47
  -1  -3 -13    4.81    3.83
   1   3  13    6.12    3.38
   1   3  13   14.74    5.73
  -1   3 -13    4.41    3.94
   1   3  13    4.81    5.42
  -1  -3 -13    4.89    5.67
  -1   3 -14  653.54   31.52
   1  -3  14  697.40   33.34
   1   3  14  663.76   30.92
  -1  -3 -14  681.60   31.31
   1   3  14  703.40   32.29
  -1   3 -14  635.65   31.18
   1   3  14  723.38   33.41
  -1   3 -15  270.19   15.08
   1  -3  15  284.12   17.23
  -1  -3 -15  273.87   14.92
   1   3  15  276.29   14.46
  -1   3 -15  270.40   14.85
   1   3  15  334.16   16.65
   1   3  15  271.04   16.87
  -1   3 -16  533.08   28.91
   1   3  16  598.35   28.77
   1  -3  16  621.82   31.62
  -1  -3 -16  580.41   29.05
  -1   3 -16  736.97   29.45
   1   3  16  676.91   30.49
   1   3  16  615.74   31.60
  -1   3 -17   -4.46    5.62
   1  -3  17    2.62    7.96
  -1  -3 -17    9.38    5.28
   1   3  17    3.05    4.69
   1   3  17   21.46    7.53
  -1   3 -17   12.22    5.05
   1   3  17    3.96    7.87
  -1   3 -18  132.36    9.13
   1   3  18  144.11    9.87
   1  -3  18  133.04   13.13
  -1  -3 -18  141.02   10.35
  -1   3 -18  146.18   10.10
   1   3  18  134.23   13.12
  -1  -3 -19  520.60   26.22
   1   3  19  549.65   25.86
  -1   3 -19  509.94   24.44
   1   3  19  512.80   28.93
   1  -3  19  555.64   29.19
   1   3  20    5.16    6.47
  -1  -3 -20   -0.45    7.28
  -1   3 -20   20.76    4.30
   1   3  20    9.48    9.84
   1  -3  20   -6.04   10.57
   1   3  21   43.29    6.87
  -1   3 -21   31.81    4.40
   1   3  21   18.76   10.16
   1  -3  21   16.22   10.35
  -1   3 -22   10.20    3.96
   1  -3  22    5.32   11.44
   1   3  22   16.64   11.60
   1  -3  23  153.92   16.78
  -1   3 -23  179.07    9.15
   1  -3  24  -17.44   12.96
   1   3  24   17.73    7.20
   1   3  24   -3.82   12.19
   1   3  25  132.05   11.00
   1   3  25   96.18   15.84
   1   3  26   11.60    8.34
   1   3  26   -3.59   13.56
   1   3  27   37.55    9.57
   1   3  27   30.84   15.06
   1   3  28   79.91   17.68
   1   3  29  158.69   20.83
  -1   3 -29  189.52   22.51
  -1  -3 -29  175.15   21.30
   1   3  30   27.73   17.66
  -1  -3 -30   19.70   16.32
  -1   3 -30   42.06   19.31
   1   3  31  128.05   21.85
  -1  -3 -31  207.09   23.12
  -1   3 -31  200.56   24.83
   1   3  32   37.34   19.43
  -1   4  31    5.14   19.17
   1   4 -31    6.19   20.35
   1  -4 -31   35.16   17.87
  -1   4  30  -22.00   18.93
   1  -4 -30    8.15   17.06
   1   4 -30   21.93   19.37
  -1   4  29   -7.36   16.84
   1   4 -29   14.34   18.48
   1  -4 -29   -6.38   15.65
  -1   4  28   35.79   17.22
   1   4 -28   84.64   19.64
   1  -4 -28   76.82   16.77
  -1   4  27  179.91   12.60
   1   4 -27  147.93   20.59
   1  -4 -27  126.88   18.68
  -1   4  26   31.90    9.44
  -1   4  26   39.89   15.33
   1  -4 -26   47.68   14.56
   1   4 -26   81.01   17.21
   1  -4 -25  356.54   23.02
   1   4 -25  471.12   29.58
   1  -4 -25  353.37   26.57
  -1   4  25  439.95   21.71
  -1   4  25  340.94   27.02
  -1  -4  24   26.23   11.21
   1   4 -24   14.31   13.54
   1  -4 -24   29.59   12.73
   1  -4 -24   -0.53    9.08
  -1   4  24    6.00    7.26
  -1   4  24   11.90   13.66
  -1  -4  23   41.80   11.50
   1  -4 -23   29.78   12.43
   1   4 -23   56.68   13.66
   1  -4 -23   23.68    9.26
  -1   4  23   38.98    7.52
  -1   4  23   38.14   13.40
  -1  -4  22   21.96    9.92
   1   4 -22   23.35   11.69
   1  -4 -22   20.24   10.87
  -1   4  22   11.36    6.44
   1  -4 -22    2.31    7.75
  -1   4  22   25.48   12.47
  -1   4  21  146.17    9.30
   1  -4 -21  123.94   10.57
  -1  -4  21  133.22   12.56
   1  -4 -21  128.91   13.92
   1   4 -21   98.75    5.45
  -1   4  21  133.94   14.90
  -1  -4  20   -2.53    8.06
   1   4 -20    3.98   10.03
   1  -4 -20   -0.45    8.76
  -1   4  20    4.48    5.35
   1  -4 -20    4.61    6.85
  -1   4  20   17.34   10.78
  -1   4  19  266.01   13.53
  -1  -4  19  254.06   16.18
   1   4 -19  254.60   18.51
   1  -4 -19  264.91   18.13
   1   4 -19  204.85   12.30
  -1   4  19  269.89   18.62
  -1   4  18  165.83    9.51
  -1   4  18  150.97   12.28
  -1  -4  18  124.97   11.55
   1   4 -18  144.90   13.77
   1  -4 -18  124.88   13.06
   1   4 -18  119.32    8.63
  -1   4  18  146.74   13.75
  -1   4  17   43.88    7.74
  -1  -4  17   41.32    7.76
   1  -4 -17   44.83    8.81
   1   4 -17   47.58    9.66
   1   4 -17   36.69    5.30
   1  -4 -17   48.98    9.76
  -1   4  17   41.93    9.34
  -1  -4  16   83.37    8.76
   1   4 -16   87.69   10.73
   1  -4 -16   88.33   10.09
  -1   4  16   94.38    9.13
  -1   4  16   97.34   10.60
   1  -4 -16   88.57   10.58
  -1  -4  15  139.39   10.13
   1   4 -15  129.85   12.00
   1  -4 -15  121.38   11.03
  -1   4  15  146.65   10.84
   1  -4 -15  133.18   11.89
  -1   4  14   50.83    7.47
  -1  -4  14   49.56    6.44
   1   4 -14   55.06    8.08
   1  -4 -14   40.53    7.66
   1   4 -14   47.89    4.50
   1  -4 -14   44.35    8.19
  -1   4  13   10.13    5.75
  -1  -4  13    9.26    4.82
   1  -4 -13   16.82    5.68
   1   4 -13   15.95    6.02
   1   4 -13   10.89    3.20
   1  -4 -13    4.80    6.67
  -1   4  12  111.45    8.73
  -1  -4  12  112.03    8.17
   1   4 -12  109.27    9.48
   1  -4 -12  111.53    9.29
   1   4 -12  111.18    6.47
   1  -4 -12  108.01    9.86
  -1   4  11 1036.59   46.48
  -1  -4  11 1012.50   45.81
   1   4 -11 1057.92   47.52
   1   4 -11 1066.65   44.63
   1  -4 -11 1084.60   47.20
  -1   4  10   13.48    5.22
  -1  -4  10   15.62    4.11
   1  -4 -10   13.75    4.80
   1   4 -10   18.41    4.94
   1   4 -10    8.46    2.74
   1  -4 -10   15.20    5.85
   1   4  -9 1527.43   66.45
  -1  -4   9 1541.38   67.46
   1   4  -9 1466.51   68.46
   1  -4  -9 1476.43   68.26
  -1   4   9 1553.72   68.26
   1  -4  -9 1639.40   68.76
   1   4  -8  358.03   16.45
   1  -4  -8  322.21   17.77
   1   4  -8  324.51   17.95
  -1   4   8  365.49   18.14
   1  -4  -8  381.18   18.61
   1   4  -7   36.41    3.71
   1   4  -7   38.96    5.15
   1  -4  -7   39.48    4.83
   1  -4  -7   35.33    4.51
   1  -4  -7   49.30    6.14
   1   4  -6  233.39   11.66
   1   4  -6  236.99   12.53
   1  -4  -6  208.22   12.18
   1  -4  -6  233.81   12.51
  -1  -4   6  241.17   13.18
   1   4  -5  119.95    7.07
   1  -4  -5   99.44    6.94
   1   4  -5  109.47    7.32
  -1  -4   5  117.95    8.46
   1  -4  -5  114.78    7.44
   1  -4  -4    8.95    3.34
   1   4  -4    6.98    2.90
   1  -4  -4    7.29    4.28
  -1  -4   4    7.24    4.00
   1   4  -4    9.05    2.95
   1  -4  -4   11.40    2.91
   1  -4  -3 1713.63   72.50
  -1  -4   3 1733.74   72.37
   1  -4  -3 1656.85   72.06
   1   4  -3 1550.46   71.17
   1  -4  -3 1590.65   71.13
   1  -4  -2    9.55    4.24
  -1   4   2   13.98    4.16
  -1  -4   2   14.62    4.24
   1  -4  -1   11.64    4.09
  -1  -4   1   13.27    3.70
  -1   4   1    9.51    3.80
  -1   4   1   12.10    2.91
  -1   4   0  376.08   18.93
   1  -4   0  393.85   19.02
  -1  -4   0  366.25   18.55
  -1   4   0  371.04   17.54
  -1   4  -1 1515.96   65.76
   1  -4   1 1481.44   65.64
  -1  -4  -1 1534.77   65.47
   1   4   1 1380.55   65.27
  -1   4  -2  312.38   15.73
   1  -4   2  297.54   15.74
  -1  -4  -2  302.65   15.33
   1   4   2  296.04   15.34
  -1   4  -2  276.90   16.14
  -1  -4  -2  281.24   14.96
  -1   4  -3   56.68    6.08
  -1  -4  -3   58.80    5.03
   1  -4   3   61.42    6.08
  -1  -4  -3   65.39    5.73
   1   4   3   54.90    5.54
   1  -4   3   55.07    4.30
  -1   4  -4  202.35   11.72
  -1  -4  -4  186.62   10.58
   1  -4   4  180.93   11.40
   1   4   4  186.16   10.97
  -1  -4  -4  188.95   11.03
   1  -4   4  197.40    9.94
  -1   4  -5   13.58    4.39
  -1  -4  -5   15.25    3.28
   1   4   5    7.78    3.75
   1  -4   5   11.38    4.38
  -1   4  -6   95.57    7.53
  -1  -4  -6  100.28    6.87
   1   4   6   92.47    7.30
   1  -4   6  111.03    8.33
  -1  -4  -6  100.63    7.56
   1  -4   7   55.97    6.70
  -1   4  -7   66.22    6.23
   1   4   7   42.60    5.80
   1  -4   7   50.25    6.18
   1   4   7   49.15    5.64
  -1  -4  -7   52.01    6.00
   1  -4   8  138.01    9.88
  -1   4  -8  130.25    9.15
   1   4   8  130.05    9.00
   1   4   8  130.01    9.15
  -1  -4  -8  146.61    9.52
   1  -4   9 1213.31   53.46
  -1   4  -9 1186.57   52.62
   1   4   9 1141.79   52.36
   1   4   9 1084.89   52.62
  -1  -4  -9 1201.34   52.68
  -1   4 -10   16.59    4.58
   1  -4  10   19.72    5.54
   1   4  10   20.48    5.23
   1   4  10   12.57    4.96
  -1  -4 -10   15.99    5.56
  -1   4 -11  230.68   12.85
   1  -4  11  217.91   14.31
   1   4  11  232.76   13.56
  -1  -4 -11  234.98   13.99
   1  -4  12    0.79    5.57
   1   4  12    8.84    3.90
   1   4  12    1.65    5.14
  -1   4 -12   10.04    4.38
  -1  -4 -12    5.55    6.08
   1  -4  13 1947.05   92.77
  -1   4 -13 2157.45   91.47
  -1  -4 -13 2046.13   91.26
   1   4  13 2057.60   92.07
   1   4  13 2135.88   91.01
  -1  -4 -13 2100.74   92.46
  -1   4 -14  174.86   11.03
   1  -4  14  175.91   12.90
   1   4  14  181.28   12.42
  -1  -4 -14  173.02   11.07
   1   4  14  188.83   10.67
  -1  -4 -14  164.40   12.70
   1  -4  15  100.00   10.65
   1   4  15  120.71   10.26
  -1  -4 -15  102.61    8.56
   1   4  15  122.94    8.24
  -1   4 -15   96.18    8.09
  -1  -4 -15  108.15   10.75
  -1   4 -16  101.28    9.33
   1  -4  16  132.00   11.79
  -1  -4 -16  119.95    9.46
   1   4  16  121.95   11.05
   1   4  16  128.51    8.82
  -1   4 -16  115.39    8.90
   1   4  16  140.41   11.15
   1   4  16  138.14   11.81
  -1   4 -17   26.97    6.89
   1  -4  17   52.33    9.39
   1   4  17   27.54    8.18
   1   4  17   35.02    6.11
  -1  -4 -17   35.76    6.63
  -1   4 -17   35.70    6.21
   1   4  17   45.66    8.40
   1   4  17   50.00    9.38
  -1   4 -18  246.32   15.25
   1  -4  18  252.78   17.69
   1   4  18  282.44   15.00
  -1  -4 -18  253.17   15.20
  -1   4 -18  260.59   14.72
   1   4  18  268.85   18.01
   1   4  19  478.29   24.37
  -1   4 -19  441.10   24.61
   1  -4  19  470.75   27.60
  -1  -4 -19  518.49   25.19
  -1   4 -19  543.53   24.70
   1   4  19  512.90   28.12
  -1   4 -20    4.16    6.72
   1  -4  20   27.32   10.48
   1   4  20   21.58    6.76
  -1  -4 -20   24.95    7.66
  -1   4 -20   32.30    6.72
   1   4  20   32.68   10.87
  -1  -4 -21  168.21   12.88
  -1   4 -21  160.85   10.64
   1   4  21  161.60   12.14
   1   4  21  175.98   16.65
   1  -4  21  206.73   16.39
   1   4  22    4.54    8.36
  -1   4 -22   35.98    5.55
   1   4  22   11.33   11.61
   1  -4  22   41.69   12.14
   1   4  23   -6.39    8.69
  -1   4 -23   14.53    4.59
   1   4  23    1.91   12.74
   1  -4  23   10.50   11.98
  -1   4 -24   -1.57    4.79
   1  -4  24   17.11   12.48
   1   4  24    8.50   13.52
   1   4  24   39.12    8.38
   1  -4  25  144.15   17.34
   1   4  25  160.85   12.31
   1   4  26   39.34    9.13
   1   4  26    1.08   14.65
   1   4  27   51.72   10.04
   1   4  27   16.81   15.42
  -1  -4 -27   35.14   15.61
   1   4  28  -10.40   16.49
  -1  -4 -28   16.01   14.58
  -1   4 -28   16.87   16.74
   1   4  29  107.00   20.94
  -1  -4 -29  158.47   20.36
  -1   4 -30   35.61   19.31
  -1  -4 -30   52.07   17.69
   1   4  31  -21.10   19.34
  -1   4 -31   45.02   20.78
  -1  -4 -31   29.96   17.43
   1  -5 -31   23.06   18.99
   1  -5 -30   73.05   19.30
   1   5 -30   81.10   21.94
   1  -5 -29   -5.81   16.81
   1   5 -29    9.80   18.88
   1  -5 -28   -2.33   13.70
   1  -5 -28   22.86   16.75
   1   5 -28    2.32   17.94
   1   5 -27  188.60   23.04
   1  -5 -27  210.50   21.93
   1  -5 -27  171.42   17.18
  -1   5  27  209.31   15.79
  -1   5  26   -5.57    9.69
   1  -5 -26    6.87   11.33
   1   5 -26   15.31   15.50
   1  -5 -26   26.38   14.98
  -1   5  25   14.81    8.88
   1  -5 -25    8.19   10.81
   1   5 -25   15.79   14.49
   1  -5 -25   28.06   13.81
  -1   5  24   13.77    8.41
   1  -5 -24   -0.53    9.47
   1   5 -24   16.28   14.17
   1  -5 -24    5.66   12.46
   1   5 -23   28.50   13.48
   1  -5 -23   30.19   12.53
   1  -5 -23   37.04    9.51
  -1   5  23   45.28    8.45
   1   5 -23   32.17    2.72
   1   5 -23   32.72    3.27
   1  -5 -22    2.57   10.92
   1   5 -22   15.74   12.70
   1  -5 -22    1.47    8.68
  -1   5  22   12.89    7.17
  -1  -5  21  166.60   14.41
   1   5 -21  166.43   16.98
   1  -5 -21  168.55   16.35
   1   5 -21  140.90   10.35
  -1   5  21  184.87   11.64
   1  -5 -21  172.05   13.01
  -1  -5  20   56.33   10.25
   1  -5 -20   53.65   11.51
   1   5 -20   63.96   12.79
   1   5 -20   48.45    7.30
  -1   5  20   79.84    8.15
  -1   5  19   30.28    6.66
  -1  -5  19   12.60    8.27
   1  -5 -19   18.80    9.52
   1   5 -19   13.18   10.07
  -1  -5  18  123.48   11.30
   1  -5 -18  118.01   12.76
   1   5 -18   98.19   12.58
  -1  -5  17   54.49    8.50
   1  -5 -17   56.62    9.85
   1   5 -17   38.56    9.50
  -1  -5  16  394.05   21.06
   1   5 -16  377.93   23.30
   1  -5 -16  385.20   22.90
   1  -5 -16  418.49   23.22
  -1   5  15  911.80   41.59
  -1  -5  15  846.92   40.60
   1   5 -15  819.72   42.62
   1  -5 -15  801.57   41.95
   1   5 -15  864.83   38.46
  -1   5  15  853.07   42.55
   1  -5 -15  959.34   42.55
  -1   5  14  221.84   15.71
  -1  -5  14  273.33   14.83
   1   5 -14  210.93   16.18
   1  -5 -14  233.51   16.32
  -1   5  14  238.84   16.59
   1   5 -14  272.77   12.67
   1  -5 -14  272.64   16.86
  -1   5  13   18.59    7.03
  -1  -5  13   20.22    5.64
   1  -5 -13   20.60    6.42
   1   5 -13   21.26    7.17
  -1   5  13   18.86    6.93
   1   5 -13   24.35    3.79
   1  -5 -13   19.17    8.22
  -1   5  12    6.72    6.47
  -1  -5  12    7.44    4.94
   1  -5 -12   10.98    5.91
   1   5 -12   12.77    6.33
  -1   5  12    5.71    6.75
   1   5 -12    3.96    3.28
   1  -5 -12    9.47    7.41
   1   5 -11  185.08   10.17
   1  -5 -11  171.38   12.56
   1   5 -11  189.88   12.96
  -1   5  11  201.75   12.72
   1   5 -10    2.17    3.03
   1   5 -10    0.25    5.33
   1  -5 -10    4.26    5.39
  -1   5  10    1.59    6.06
   1  -5 -10    0.72    6.79
   1   5  -9 1550.03   65.11
   1  -5  -9 1344.54   66.36
   1   5  -9 1517.95   67.03
   1  -5  -9 1379.71   66.27
   1  -5  -9 1638.66   67.47
   1  -5  -8  371.47   18.91
   1   5  -8  381.76   17.77
   1   5  -8  341.64   18.93
   1  -5  -8  325.29   18.57
  -1  -5   8  382.50   20.05
   1  -5  -8  388.66   19.84
   1  -5  -7  479.07   23.26
   1   5  -7  463.49   22.16
   1   5  -7  476.51   23.17
   1  -5  -7  441.12   22.66
  -1  -5   7  479.77   23.96
   1  -5  -7  474.75   23.90
   1   5  -6  208.59   11.26
   1   5  -6  211.90   11.67
   1  -5  -6  176.91   11.03
  -1  -5   6  202.03   12.57
   1  -5  -6  204.75   11.94
   1   5  -5  590.86   27.99
   1   5  -5  556.13   27.69
   1  -5  -5  567.99   27.53
  -1  -5   5  658.73   29.42
   1  -5  -5  649.08   28.73
   1   5  -4    2.93    4.02
  -1  -5   4    5.89    5.38
   1  -5  -4   13.97    5.35
   1  -5  -4    6.02    3.96
   1   5  -4    7.37    3.52
   1  -5  -3   14.03    4.27
  -1  -5   3   13.43    4.94
   1  -5  -3   10.43    4.83
  -1  -5   2   23.75    5.23
   1  -5  -2   16.92    5.43
  -1   5   2   22.00    4.05
   1  -5  -1  277.35   15.49
   1   5  -1  272.31   15.17
  -1  -5   1  277.60   15.22
  -1   5   1  263.95   13.66
   1  -5   0  103.57    8.63
   1   5   0  104.79    8.19
  -1  -5   0   93.27    8.19
  -1   5   0  110.51    6.33
   1  -5   1   47.58    6.56
   1   5   1   50.30    5.96
  -1  -5  -1   48.51    6.17
   1  -5   2  276.78   15.26
  -1  -5  -2  262.45   14.70
  -1   5  -2  247.61   14.90
   1   5   2  267.83   14.77
  -1   5  -2  250.17   15.63
  -1  -5  -2  252.76   14.32
   1   5   3 1187.53   53.90
   1  -5   3 1207.75   54.13
  -1  -5  -3 1206.72   53.64
  -1   5  -3 1156.31   54.53
  -1  -5  -3 1151.96   53.34
  -1   5  -4   31.63    5.84
  -1  -5  -4   32.60    4.88
   1  -5   4   35.25    5.90
  -1  -5  -4   37.43    5.97
   1   5   4   27.89    5.29
   1  -5   4   29.03    3.50
  -1   5  -5  134.05    9.96
  -1  -5  -5  145.65    9.21
   1  -5   5  144.49   10.46
   1   5   5  131.51    9.66
   1  -5   5  137.00    7.96
  -1   5  -6   36.13    6.00
  -1  -5  -6   36.03    5.09
   1   5   6   33.51    5.72
   1  -5   6   36.92    4.10
   1  -5   6   38.56    6.48
  -1   5  -7  291.15   16.79
  -1  -5  -7  321.00   16.42
  -1  -5  -7  319.43   17.01
   1  -5   7  308.36   17.41
   1   5   7  297.32   16.98
  -1   5  -8  560.76   27.55
   1  -5   8  559.40   28.25
   1   5   8  538.65   27.69
  -1  -5  -8  581.98   27.71
  -1   5  -9   29.66    6.06
   1   5   9   34.37    6.81
   1   5   9   26.88    5.84
   1  -5   9   41.99    7.58
  -1  -5  -9   42.02    7.01
   1  -5  10   -4.75    6.40
  -1   5 -10   -2.55    5.14
   1   5  10    0.22    6.04
   1   5  10    8.03    5.80
  -1  -5 -10    1.54    6.22
   1  -5  10    5.80    6.05
   1  -5  11  331.56   19.36
  -1   5 -11  357.61   18.32
   1   5  11  348.18   19.03
   1   5  11  306.78   18.74
  -1  -5 -11  359.99   19.18
  -1   5 -12  175.08   10.74
   1  -5  12  149.44   12.16
   1   5  12  169.85   11.79
   1   5  12  135.68   11.85
  -1  -5 -12  173.45   12.59
   1  -5  13  276.80   17.06
  -1   5 -13  268.19   14.92
   1   5  13  281.80   16.52
   1   5  13  259.79   14.70
   1   5  13  262.93   16.78
  -1  -5 -13  277.18   16.84
   1  -5  14    8.01    7.42
   1   5  14    9.84    5.24
   1   5  14   -1.00    6.24
  -1   5 -14   -1.66    5.59
   1   5  14    5.50    6.87
  -1  -5 -14    5.46    8.20
   1  -5  15   41.73    8.85
   1   5  15   53.97    6.93
  -1  -5 -15   54.03    7.65
   1   5  15   51.12    8.92
   1   5  15   46.90    8.60
  -1   5 -15   37.27    6.62
  -1  -5 -15   59.07    9.38
   1  -5  16  359.33   21.84
  -1  -5 -16  391.82   19.89
   1   5  16  393.91   19.35
  -1   5 -16  330.06   18.90
  -1  -5 -16  374.53   21.66
   1  -5  17  175.12   14.77
  -1  -5 -17  178.92   12.76
   1   5  17  176.75   11.74
  -1   5 -17  183.19   11.71
  -1  -5 -17  184.94   15.14
  -1  -5 -18   70.81    8.99
   1   5  18   76.25    8.35
  -1   5 -18   81.21    7.91
  -1   5 -18   73.20    8.99
   1  -5  18   61.38   11.35
  -1  -5 -19  722.38   35.11
   1   5  19  780.74   34.87
  -1   5 -19  716.79   34.19
  -1   5 -19  705.70   35.30
   1  -5  19  696.79   37.66
   1   5  20    4.78    7.26
  -1  -5 -20    2.36    7.74
  -1   5 -20    8.49    6.48
  -1   5 -20   -1.68    7.53
   1  -5  20   15.17   10.85
   1  -5  21   10.26   11.35
  -1   5 -21    5.42    7.42
   1   5  21   13.91    7.80
  -1  -5 -21    8.56    8.29
   1  -5  22   -4.89   11.45
  -1  -5 -22    0.51    9.26
   1   5  22   -0.70    8.14
   1   5  23   -8.26    9.48
  -1   5 -23    0.16    6.98
   1   5  24    2.98    9.92
  -1   5 -24   15.29    5.89
  -1  -5 -24   28.34   12.65
   1   5  25   89.70   13.11
  -1   5 -25  146.16   18.55
  -1  -5 -25  124.51   16.71
   1   5  26   48.19   10.59
  -1  -5 -26   40.18   14.45
  -1   5 -26   21.24   16.05
   1   5  27   51.06   10.92
  -1   5 -27   45.99   17.19
  -1  -5 -27   50.87   15.52
   1   5  28   82.12   12.08
  -1   5 -28   77.62   19.64
  -1  -5 -28   53.08   16.55
  -1   5 -29   89.03   19.94
  -1  -5 -29   87.35   17.77
  -1  -5 -30   91.72   19.25
  -1   5 -30  114.25   22.21
   1   6 -30   -1.73   20.67
   1  -6 -30  -22.51   19.68
   1   6 -29   60.29   20.88
   1  -6 -29   45.74   19.96
   1   6 -28   16.62   18.35
   1  -6 -28   23.70   17.60
   1  -6 -27   -4.50   12.80
  -1   6  27   -6.98   11.24
   1  -6 -27   12.42   16.97
   1   6 -27    7.50   17.58
   1  -6 -26   72.04   13.64
  -1   6  26   86.33   12.17
   1   6 -26   71.12   19.27
   1  -6 -26   70.84   17.47
   1  -6 -25   75.71   13.45
  -1   6  25   96.97   11.59
   1  -6 -25   59.77   16.53
   1   6 -25   69.71   17.74
  -1   6  24   75.87   10.47
   1  -6 -24   51.97   11.71
   1   6 -24   75.98   16.47
   1  -6 -24   45.92   15.41
  -1   6  23    3.36   13.66
   1  -6 -23    6.85   10.20
  -1   6  23   24.71    8.80
   1  -6 -23   10.82   12.71
   1   6 -23    4.83   13.73
  -1   6  22  106.19   10.44
   1  -6 -22  100.48   12.15
  -1   6  22   84.42   15.69
   1   6 -22   67.30    9.15
   1   6 -22   75.72   15.28
   1  -6 -22   79.98   14.73
  -1   6  21   85.85    9.55
  -1   6  21   90.15   15.07
   1   6 -21   68.54    8.80
   1  -6 -21   57.15   13.46
   1   6 -21   54.33   13.68
   1  -6 -20   58.53   13.11
   1   6 -20   50.08   13.12
  -1   6  20   61.92   13.29
  -1   6  20   98.94    9.50
  -1   6  19  362.73   23.68
  -1  -6  19  377.54   20.90
   1  -6 -19  326.42   23.23
   1   6 -19  317.97   23.28
  -1   6  18    6.62   10.12
  -1  -6  18   19.64    8.23
   1  -6 -18   24.84   10.42
   1   6 -18   16.85   10.48
  -1   6  17    5.03    8.92
  -1  -6  17   -5.48    7.21
   1  -6 -17   10.22    9.65
   1   6 -17    5.98    9.36
  -1   6  16   48.43   10.76
   1   6 -16   43.57    5.04
   1  -6 -16   30.86    9.10
   1   6 -16   30.10    9.79
   1   6 -15    8.26    4.00
  -1   6  15    2.25    8.09
   1   6 -15   -4.49    8.20
   1  -6 -15   -7.25    8.21
  -1   6  14  122.84   12.05
   1   6 -14  122.12    7.48
   1  -6 -14  107.87   11.62
   1   6 -14  117.14   12.09
   1   6 -13  193.85   10.07
   1   6 -13  173.67   13.86
   1  -6 -13  156.61   13.25
  -1   6  13  179.06   14.38
   1  -6 -13  193.63   14.61
   1   6 -12  101.98    7.18
   1   6 -12  102.15   10.36
   1  -6 -12   97.44    9.89
  -1   6  12  116.23   11.06
   1  -6 -12  138.67   11.96
  -1  -6  12  116.15   11.49
   1   6 -11   82.24    6.09
   1   6 -11   75.34    8.73
   1  -6 -11   54.76    7.91
  -1  -6  11   83.93    9.76
  -1   6  11   72.99    9.59
   1  -6 -11   84.90   10.36
   1   6 -10  587.03   26.41
   1   6 -10  503.49   28.18
   1  -6 -10  523.93   27.90
  -1   6  10  537.73   29.21
  -1  -6  10  635.09   29.79
   1  -6 -10  616.31   29.51
   1  -6  -9    8.91    5.34
   1   6  -9   -3.53    4.68
   1  -6  -9   -4.52    5.06
   1   6  -9    3.36    5.95
  -1   6   9   -2.17    6.68
   1  -6  -9   -0.26    7.56
  -1  -6   9   -0.28    6.48
   1  -6  -8   48.99    6.74
   1   6  -8   42.20    5.41
   1   6  -8   44.49    6.45
   1  -6  -8   40.40    5.82
  -1   6   8   30.18    7.44
  -1  -6   8   44.43    8.15
   1  -6  -8   56.32    8.62
   1   6  -7   11.04    4.70
   1   6  -7   13.26    4.85
   1  -6  -7   10.48    4.47
   1  -6  -7   15.75    5.64
  -1  -6   7   16.00    6.86
   1   6  -6    3.90    4.78
   1  -6  -6    3.49    4.00
   1   6  -6   10.93    4.36
  -1  -6   6    2.13    5.88
   1  -6  -6   11.21    5.24
   1   6  -5  224.33   13.53
  -1  -6   5  219.48   11.48
  -1  -6   5  257.25   15.24
   1  -6  -5  248.99   15.02
   1  -6  -5  232.69   13.95
  -1  -6   4  158.20   11.58
   1  -6  -4  130.14   10.92
   1  -6  -4  132.22   10.20
   1   6  -4  133.15   10.05
   1  -6  -3  101.05    8.70
  -1   6   3   95.75    7.68
  -1  -6   3   93.10    9.44
   1  -6  -3  107.39    9.56
  -1   6   2  672.88   31.12
  -1  -6   2  686.35   32.75
   1  -6  -2  649.71   32.87
  -1   6   1   83.87    5.98
   1   6  -1   73.87    8.18
  -1  -6   1   98.30    8.73
   1  -6  -1   77.56    8.84
   1   6   0   15.69    6.25
  -1  -6   0   13.54    6.31
   1  -6   0   16.47    6.84
  -1  -6  -1 1008.14   46.33
  -1  -6  -1 1007.14   46.51
   1  -6   1 1013.59   46.90
   1   6   1  958.75   46.44
  -1   6  -2  226.48   15.68
  -1  -6  -2  226.17   13.80
   1  -6   2  229.12   14.71
   1   6   2  227.11   14.40
  -1  -6  -2  238.63   14.51
  -1   6  -3   11.23    6.43
   1   6   3    9.17    5.66
   1  -6   3   11.22    6.15
  -1  -6  -3   11.64    5.60
  -1  -6  -3   16.03    5.34
  -1   6  -4   52.39    7.62
   1  -6   4   45.18    3.52
  -1   6  -4   42.72    3.70
   1   6   4   61.61    7.52
  -1  -6  -4   51.35    7.30
   1  -6   4   56.07    7.79
  -1  -6  -4   45.99    6.36
  -1   6  -5    8.13    6.18
  -1  -6  -5    9.41    2.89
  -1   6  -5   15.82    3.31
   1  -6   5    6.54    6.73
   1   6   5   18.56    6.32
  -1  -6  -5   15.35    5.34
  -1  -6  -6  129.90    9.53
  -1   6  -6  134.89   10.62
  -1   6  -6  127.84    7.85
  -1  -6  -6  129.51    7.59
   1  -6   6  155.50   11.61
   1   6   6  135.13   10.62
   1  -6   6  124.31    7.55
  -1  -6  -7   64.43    7.05
  -1   6  -7   61.85    7.92
  -1  -6  -7   63.29    5.42
  -1   6  -7   65.22    5.85
   1   6   7   58.02    7.45
   1  -6   7   61.84    8.67
   1  -6   7   48.49    5.18
  -1  -6  -8  115.19    8.90
  -1   6  -8  110.20    9.42
  -1  -6  -8  104.93    7.49
   1   6   8   95.22    9.72
   1  -6   8  116.22   10.36
  -1  -6  -8   96.92    9.94
   1  -6   8   94.56    7.18
   1   6   9  484.12   26.78
   1  -6   9  507.47   27.27
   1  -6   9  501.47   24.58
  -1  -6  -9  557.22   27.12
  -1   6  -9  569.26   26.74
   1   6  10   44.42    8.07
  -1  -6 -10   52.23    8.90
   1  -6  10   52.57    9.00
  -1   6 -10   44.37    7.41
   1   6  11   94.28    9.82
   1  -6  11   99.87   11.19
  -1  -6 -11   92.90   10.35
  -1   6 -11   84.87    8.84
   1   6  12  331.15   20.07
   1  -6  12  336.55   20.62
   1   6  12  341.67   20.26
  -1  -6 -12  355.56   20.08
  -1   6 -12  350.85   18.74
   1   6  13  155.44   13.02
  -1  -6 -13  172.67   13.79
  -1   6 -13  181.00   11.55
   1   6  14   66.09    7.84
   1   6  14   31.55    8.84
  -1  -6 -14   53.44   10.18
   1  -6  14   45.39    9.59
  -1   6 -14   60.32    7.11
   1   6  15  183.03   11.58
   1   6  15  144.64   13.45
  -1  -6 -15  159.27   13.71
   1  -6  15  159.63   13.76
  -1   6 -15  123.01   11.12
   1  -6  16   -4.27    9.12
  -1  -6 -16    3.75    7.49
   1   6  16   12.15    7.10
  -1   6 -16   -8.88    6.83
   1   6  16   -0.74    8.72
   1  -6  17   19.32    9.92
  -1  -6 -17    9.22    7.99
   1   6  17   21.50    7.21
  -1   6 -17    6.69    6.39
   1   6  17   -2.37    8.98
   1  -6  18   90.09   12.30
   1   6  18   55.21   11.89
  -1   6 -18   62.62    8.17
   1   6  18   88.24    9.40
  -1  -6 -18   83.56   10.16
   1  -6  19   23.56   10.87
  -1  -6 -19   44.41   10.89
   1   6  19   22.30   11.38
  -1   6 -19   29.33    7.26
  -1  -6 -19   26.88    8.89
   1   6  19   38.79    8.43
  -1  -6 -20  214.79   15.12
   1   6  20  212.11   14.45
   1  -6  20  213.95   17.77
  -1   6 -20  208.15   12.88
   1   6  20  204.72   17.73
  -1   6 -20  187.61   14.69
  -1  -6 -20  186.09   16.96
  -1   6 -20  206.66   18.25
  -1  -6 -21   15.22    9.42
   1   6  21    7.92    8.69
   1   6  21   -7.72   12.60
  -1   6 -21   17.49    7.03
  -1   6 -21    3.87    8.77
  -1  -6 -21   18.27   11.44
  -1   6 -21    3.04   11.79
  -1  -6 -22   19.84   10.20
   1   6  22    6.48    8.93
   1   6  22   15.73   12.55
  -1   6 -22   18.13    9.36
  -1  -6 -22   31.51   11.88
  -1   6 -22   20.71   12.29
   1   6  23   10.66   13.26
   1   6  23    7.95    9.53
  -1  -6 -23    9.58   10.90
  -1  -6 -23   22.46   12.59
  -1   6 -23   36.67   14.40
   1   6  24  140.33   14.09
  -1  -6 -24  132.88   16.95
  -1   6 -24  175.76   19.30
   1   6  25   17.64   11.85
  -1  -6 -25   35.16   14.43
  -1   6 -25   58.40   16.21
   1   6  26  206.69   17.60
  -1  -6 -26  171.06   19.76
  -1   6 -26  210.47   22.06
   1   6  27   32.77   13.88
  -1  -6 -27   59.87   16.29
   1   6  28   50.12   12.66
  -1  -6 -28   25.95   15.96
  -1   6 -28   29.74   17.89
  -1  -6 -29  157.98   21.60
  -1   6 -29  140.80   22.85
  -1   6 -30   26.45   19.75
  -1  -6 -30   44.18   18.43
   1  -7 -30   34.60   21.52
   1  -7 -29   10.33   19.40
   1   7 -29   22.12   20.87
   1   7 -28   16.80   19.17
   1  -7 -28   19.96   18.43
  -1   7  27    8.06   12.59
   1  -7 -27   25.21   17.21
   1   7 -27   -4.40   18.45
   1  -7 -26   -1.97   16.87
   1   7 -26    7.04   17.85
  -1   7  26   19.30   11.93
  -1   7  26    2.03   17.53
   1  -7 -25   20.24   15.58
   1   7 -25   30.94   16.92
   1  -7 -25   61.71   13.75
  -1   7  25   78.32   12.28
  -1   7  25   18.17   16.95
   1   7 -24    7.71   16.13
   1  -7 -24    0.61   14.81
   1  -7 -24   11.10   12.13
  -1   7  24   21.66   10.53
  -1   7  24    9.92   15.55
   1   7 -23   28.76   15.07
   1  -7 -23   13.29   14.50
  -1   7  23   66.77   11.00
   1  -7 -23   48.94   12.64
  -1   7  23   30.16   16.11
   1   7 -22   49.40   14.82
   1  -7 -22   34.66   14.11
  -1   7  22   83.21   10.96
  -1   7  22   39.51   15.13
   1   7 -21   76.61   15.33
   1  -7 -21   43.87   14.58
  -1   7  21  134.98   11.74
  -1   7  21  112.67   16.88
   1  -7 -20  119.88   16.23
   1   7 -20  132.39   16.83
  -1   7  20  139.86   17.29
  -1   7  19   29.33   12.48
   1  -7 -19   35.64   12.01
   1   7 -19   16.70   11.84
  -1   7  18    9.74   11.34
   1   7 -18    5.53   10.72
   1  -7 -18   -8.32   10.63
  -1   7  17   -7.11   10.50
   1   7 -17   -1.72   10.44
   1  -7 -17   -2.88    9.89
   1   7 -16  107.65    7.18
  -1   7  16  113.74   13.92
   1   7 -16   74.20   12.34
   1  -7 -16   83.18   12.10
   1   7 -15   34.71    4.94
  -1   7  15   36.39   10.25
   1   7 -15   20.59    9.77
   1  -7 -15   21.06    9.50
   1   7 -14   11.28    4.40
  -1   7  14    7.96    8.57
   1   7 -14   -4.34    8.93
   1  -7 -14   -3.05    8.56
   1   7 -13   -4.08    4.88
  -1   7  13    1.56    8.62
   1   7 -13   -1.36    8.30
   1  -7 -13   -5.00    8.17
  -1   7  12   22.96    9.34
   1   7 -12   40.23    5.17
   1   7 -12   13.34    8.32
   1  -7 -12   25.88    7.67
   1   7 -11  471.89   18.87
   1  -7 -11  393.81   20.70
   1   7 -11  415.66   21.51
  -1   7  11  402.05   22.62
   1   7 -10   -1.24    5.25
   1   7 -10    7.97    6.70
   1  -7 -10    5.37    5.90
  -1   7  10    2.12    7.29
   1  -7 -10    5.41    6.41
   1  -7  -9  217.79   13.88
   1   7  -9  226.86   12.28
   1   7  -9  189.38   13.01
   1  -7  -9  170.81   12.05
  -1   7   9  204.10   14.87
   1  -7  -9  208.76   15.31
   1  -7  -8   12.15    6.84
   1   7  -8   14.84    5.78
   1  -7  -8    2.53    5.22
   1   7  -8    8.60    5.77
  -1  -7   8   14.52    8.49
  -1   7   8    7.12    7.77
   1  -7  -8   10.68    8.53
   1   7  -7  249.91   14.55
  -1   7   7  257.82   16.79
  -1  -7   7  295.87   17.32
   1  -7  -7  258.22   15.67
   1   7  -6   29.71    6.76
   1  -7  -6   22.13    6.69
  -1  -7   6   19.30    8.06
  -1   7   6   25.19    7.69
  -1   7   6   16.66    3.17
  -1  -7   5    2.77    7.62
   1  -7  -5    2.37    7.12
  -1   7   5    4.10    7.15
   1  -7  -5   -1.36    6.29
   1   7  -5    3.56    6.07
   1  -7  -4  129.03   11.18
  -1  -7   4  138.88   12.17
   1  -7  -4  144.00   12.03
  -1   7   4  105.88   11.41
  -1   7   4  134.81    9.80
   1   7  -4  133.64   11.15
   1  -7  -3   33.15    7.37
   1  -7  -3   31.05    7.92
  -1  -7   3   32.58    7.97
  -1   7   3   29.57    5.73
   1   7  -3   33.06    7.89
   1  -7  -2  107.70    9.94
  -1  -7   2   93.40   10.15
   1  -7  -2   99.36   10.01
  -1   7   2   95.09    7.13
   1  -7  -1  875.94   41.77
  -1  -7   1  840.53   41.52
   1  -7   0  419.59   23.13
  -1  -7   0  415.78   23.08
   1   7   0  409.42   23.03
  -1  -7  -1   41.28    7.41
  -1  -7  -1   42.38    8.41
   1  -7   1   44.26    8.80
   1   7   1   47.75    7.99
  -1   7  -1   36.62    9.31
  -1   7  -2  219.07   17.19
  -1  -7  -2  271.35   16.02
   1  -7   2  268.01   17.06
  -1  -7  -2  241.94   15.97
   1   7   2  256.16   16.22
  -1   7  -3  114.05   11.77
  -1  -7  -3  113.79   10.15
   1  -7   3  113.43   11.15
  -1  -7  -3  107.72   10.50
   1   7   3  109.89   10.81
  -1   7  -4   54.73    9.01
  -1  -7  -4   61.20    7.80
  -1  -7  -4   71.26    9.36
   1   7   4   68.87    9.07
   1  -7   4   63.78    9.71
  -1   7  -5  373.11   21.82
   1  -7   5  407.03   22.39
   1   7   5  344.55   21.24
  -1  -7  -5  390.18   20.75
  -1   7  -6   50.46    8.57
  -1  -7  -6   36.38    3.49
  -1   7  -6   41.78    4.77
   1  -7   6   65.29    9.84
   1   7   6   56.87    8.70
  -1  -7  -6   55.54    7.78
  -1   7  -7   -1.81    6.88
  -1  -7  -7   -2.95    3.99
  -1   7  -7   -1.20    4.58
   1   7   7   -3.53    7.36
   1  -7   7    2.32    8.30
  -1  -7  -7   -0.26    5.95
  -1  -7  -8  306.42   16.71
  -1   7  -8  280.35   17.05
  -1  -7  -8  235.81   13.95
  -1   7  -8  266.91   14.57
   1   7   8  293.40   17.54
  -1  -7  -8  284.15   17.31
  -1  -7  -9  209.60   13.10
  -1   7  -9  211.82   13.70
  -1   7  -9  166.87   11.19
  -1  -7  -9  171.35   11.14
   1   7   9  193.39   14.13
   1  -7   9  176.36   10.15
  -1  -7  -9  177.62   13.95
  -1   7 -10   24.03    7.52
  -1   7 -10   16.82    5.81
  -1  -7 -10   16.72    5.74
   1   7  10   17.10    7.31
  -1  -7 -10   18.61    9.02
   1  -7  10   14.85    4.82
  -1   7 -11  192.11   13.10
  -1   7 -11  162.90   11.81
  -1  -7 -11  171.41   11.69
   1   7  11  179.25   14.19
  -1  -7 -11  190.26   14.40
   1  -7  11  166.00   10.69
   1   7  12   12.00    7.91
  -1   7 -12    7.69    7.14
   1  -7  12   22.84    5.68
  -1  -7 -12   16.85    6.48
  -1   7 -12   16.52    6.98
   1   7  13   61.44   10.63
  -1   7 -13   77.07    8.60
  -1  -7 -13   62.22    8.75
  -1   7 -13   64.55    8.84
   1   7  14   72.47   10.93
  -1   7 -14   89.83    8.57
  -1  -7 -14   50.66    9.04
  -1   7 -14   73.80    9.65
  -1  -7 -15   14.14    7.83
  -1   7 -15   20.40    8.55
   1   7  15   22.76    7.75
  -1   7 -15   18.70    6.76
   1   7  15    1.93    8.85
  -1  -7 -16   63.43   10.07
  -1   7 -16   71.62   10.77
   1   7  16   78.18    9.64
   1   7  16   67.74   11.63
  -1   7 -16   55.39    8.49
  -1   7 -17   54.78   10.71
  -1  -7 -17   57.69   10.47
   1   7  17   78.13    9.93
   1   7  17   68.38   12.33
  -1   7 -17   70.05    8.48
  -1  -7 -18   24.72   10.32
  -1   7 -18   36.95   10.60
   1   7  18   46.24    9.27
  -1  -7 -18   34.82   10.38
  -1   7 -18   21.57    7.32
   1   7  18   28.37   11.38
  -1   7 -19   72.55   12.69
  -1  -7 -19   55.78   12.02
   1   7  19   72.69   10.43
  -1  -7 -19   81.66   11.84
   1   7  19   64.25   13.30
  -1   7 -19   74.27    8.73
  -1   7 -20   17.81   11.43
  -1  -7 -20    6.48   10.72
  -1  -7 -20    9.94   10.71
   1   7  20   13.27    9.48
  -1   7 -20   17.36    7.10
   1   7  20    2.90   11.89
  -1  -7 -21   89.09   13.88
  -1   7 -21   71.23   14.57
   1   7  21   90.43   11.77
  -1  -7 -21   82.11   12.91
   1   7  21   67.37   15.27
  -1   7 -21   82.93    9.26
  -1  -7 -22   14.99   12.28
  -1   7 -22   15.98   13.15
  -1  -7 -22   22.56   11.54
   1   7  22    5.39   10.45
   1   7  22   -0.53   13.44
  -1   7 -23   13.11   13.82
  -1  -7 -23   20.94   13.15
  -1  -7 -23   19.09   11.90
   1   7  23   -3.55   10.85
   1   7  23    1.68   14.80
  -1   7 -24   27.14   14.91
  -1  -7 -24   21.52   14.11
   1   7  24    7.55   11.52
  -1  -7 -24   10.49   12.82
   1   7  24    4.10   15.27
  -1  -7 -25   20.86   14.40
  -1   7 -25   41.44   15.68
   1   7  25    6.96   12.34
  -1  -7 -25   17.48   13.35
   1   7  25    5.52   15.98
  -1  -7 -26   51.86   16.55
  -1   7 -26   49.85   17.25
   1   7  26   14.73   13.19
   1   7  26   15.41   16.90
  -1  -7 -27   37.79   16.63
  -1   7 -27   66.32   19.45
   1   7  27   15.52   14.80
   1   7  27   23.33   18.28
  -1  -7 -28   13.08   17.32
  -1   7 -28   11.98   18.57
  -1  -7 -29   30.14   18.41
  -1   7 -29   27.56   19.65
   1  -8 -28  -19.27   21.57
  -1   8  27   29.64   13.80
   1  -8 -27  -17.05   20.35
  -1   8  26   54.77   13.97
   1  -8 -26    7.51   19.06
  -1   8  25  107.58   14.33
   1  -8 -25   64.80   19.30
   1  -8 -24    7.50   16.67
  -1   8  24   64.79   12.56
  -1   8  24   28.14   16.81
   1  -8 -23   52.38   17.17
  -1   8  23   78.75   18.30
   1   8 -22  -18.05   15.48
   1  -8 -22   -1.70   15.92
  -1   8  22   28.49   10.96
  -1   8  22   19.53   15.67
   1  -8 -21   -9.65   15.24
   1   8 -21   -7.18   14.99
  -1   8  21   34.73   11.06
  -1   8  21   -1.71   13.91
   1  -8 -20    5.08   13.66
   1   8 -20    8.41   13.46
  -1   8  20   24.48   14.31
  -1   8  19   87.08   15.79
   1   8 -19   60.87   14.56
   1  -8 -19   58.28   14.12
  -1   8  18   35.27   13.92
   1   8 -18   30.41   12.89
   1  -8 -18   22.93   12.15
  -1   8  17   86.03   14.90
   1  -8 -17   77.04   12.82
   1   8 -17   69.84   13.39
  -1   8  16   62.68   13.01
   1  -8 -16   57.68   11.16
   1   8 -16   33.38   11.98
   1   8 -15    3.54    4.54
  -1   8  15    3.17   11.07
   1   8 -15    6.70    9.75
   1  -8 -15   11.03    9.07
  -1   8  14   22.25   11.43
   1   8 -14   27.50    5.24
   1  -8 -14   31.82    8.94
   1   8 -14   37.49   10.03
  -1   8  13   65.25   12.14
   1   8 -13   57.76    6.37
   1  -8 -13   64.61    9.68
   1   8 -13   58.01   10.25
  -1   8  12   68.67   11.94
   1   8 -12   95.22    7.39
   1  -8 -12   66.34    9.23
   1   8 -12   77.59   10.50
  -1   8  11  113.25   12.84
   1   8 -11  102.85   10.81
   1  -8 -11   84.78    9.69
   1   8 -10  384.63   17.98
   1   8 -10  304.37   18.68
   1  -8 -10  264.50   17.35
  -1   8  10  362.43   22.05
   1  -8 -10  380.77   20.14
   1  -8  -9   12.21    7.54
   1   8  -9    9.07    6.29
   1   8  -9   -1.96    6.42
  -1   8   9    5.51    9.61
  -1  -8   9    3.53    4.81
   1   8  -8   28.86    6.98
   1  -8  -8   26.35    7.98
  -1   8   8   26.17   10.15
  -1   8   8   19.91    3.67
  -1   8   7   74.29   11.67
   1  -8  -7   74.50    9.47
   1   8  -7   61.20    8.62
   1  -8  -6   10.52    7.43
  -1   8   6   16.59    8.85
  -1   8   6    6.93    6.46
   1   8  -6    4.40    7.38
   1  -8  -5  171.33   13.24
  -1   8   5  152.64   14.62
  -1   8   5  190.76   12.26
   1   8  -5  176.95   13.43
   1  -8  -4  105.92   11.13
   1   8  -4  106.39   11.14
  -1   8   4  110.56   11.76
  -1   8   4   91.43    8.30
   1   8  -3    0.35    8.18
  -1   8   3    6.25    4.51
   1  -8  -3    3.60    7.79
  -1   8   3   -0.37    8.46
   1  -8  -2   90.49   10.96
  -1   8   2   81.44   11.23
   1   8  -2   97.69   11.66
   1  -8  -1  220.18   16.11
  -1   8   1  233.94   17.18
  -1  -8   0   69.78   10.08
  -1   8   0   72.96   11.28
  -1  -8  -1    0.65    7.69
   1   8   1    4.62    8.14
  -1   8  -1    5.18    9.87
  -1  -8  -2   16.24    7.94
   1   8   2   30.34    9.33
  -1   8  -2   30.53   10.47
   1   8   3   93.84   11.25
  -1  -8  -3  105.50   11.03
  -1   8  -3   91.32   12.13
  -1  -8  -4   72.56    9.49
   1   8   4   61.79   10.12
  -1   8  -4   62.60   11.02
  -1  -8  -5   14.75    7.67
   1   8   5    8.86    8.70
  -1   8  -5    3.02    8.63
  -1   8  -6   89.82   11.30
  -1  -8  -6   82.03    9.99
   1   8   6   66.14   10.43
  -1   8  -7   89.03   11.46
   1   8   7   93.81   11.79
  -1  -8  -7  109.61   10.71
  -1   8  -8   19.64    8.66
  -1   8  -8   18.03    4.98
   1   8   8   12.76    8.97
  -1  -8  -8   19.88    8.23
  -1   8  -9    4.00    8.16
  -1  -8  -9   11.86    4.70
  -1   8  -9    2.06    5.85
   1   8   9    3.78    8.80
  -1  -8  -9   15.43    7.75
   1   8  10   45.27   10.10
  -1  -8 -10   36.61    6.67
  -1   8 -10   43.66    7.56
   1   8  11  293.36   19.04
  -1   8 -11  293.67   17.32
  -1   8 -11  262.45   15.97
  -1  -8 -11  234.53   15.25
  -1   8 -12   29.14    8.66
  -1   8 -12   19.50    7.93
  -1  -8 -12   10.04    7.15
   1   8  12   18.99    9.73
   1  -8  12   24.20    5.28
  -1   8 -13   50.43    8.69
  -1  -8 -13   19.85    7.95
  -1   8 -13   31.93    8.85
   1   8  13   37.39   10.44
   1  -8  13   29.68    6.21
   1   8  14   41.88   10.62
  -1   8 -14   40.67    8.11
  -1   8 -14   34.04    9.75
  -1  -8 -14   29.41    9.43
  -1   8 -15  138.65   10.72
  -1  -8 -15   93.52   11.91
  -1   8 -15  112.93   12.86
   1   8  15  117.49   14.17
  -1  -8 -16    5.91    9.43
  -1   8 -16   -3.23    9.34
   1   8  16   24.27    9.90
  -1   8 -16  -10.40    8.26
   1   8  16    2.65   11.28
  -1   8 -17   11.53   10.05
  -1  -8 -17   17.17   10.47
   1   8  17   41.46   10.15
  -1   8 -17   18.95    7.93
   1   8  17   24.24   11.83
  -1   8 -18   11.12   10.77
  -1  -8 -18    0.79   10.46
   1   8  18   28.74   10.22
  -1   8 -18    2.87    7.32
   1   8  18    3.34   11.90
  -1  -8 -19   14.87   11.73
  -1   8 -19    2.20   11.07
  -1  -8 -19   -7.82   11.67
   1   8  19   26.32   10.38
   1   8  19   -3.46   12.77
  -1   8 -19    7.49    7.51
  -1   8 -20   53.26   14.02
  -1  -8 -20   74.16   13.87
   1   8  20   91.57   12.30
  -1  -8 -20   77.41   13.47
  -1   8 -20   93.12    9.04
   1   8  20   56.26   15.32
  -1  -8 -21   59.89   14.31
  -1   8 -21   51.52   14.26
   1   8  21   76.67   12.50
  -1  -8 -21   49.19   13.39
   1   8  21   50.79   15.43
  -1   8 -21   89.35    9.27
  -1  -8 -22   -2.53   13.30
  -1  -8 -22    8.20   12.76
   1   8  22   16.91   11.94
   1   8  22   11.72   14.69
  -1  -8 -23   22.59   14.73
   1   8  23   22.35   12.49
   1   8  23   24.45   15.98
  -1  -8 -24    0.57   15.23
   1   8  24    0.33   12.52
   1   8  24    4.24   16.17
  -1  -8 -25   11.91   15.88
   1   8  25   -3.06   12.99
   1   8  25   -5.04   17.24
   1   8  26  -12.10   14.35
  -1  -8 -26  -20.74   18.26
   1   8  27   47.93   16.43
  -1  -8 -27   71.39   19.43
  -1  -8 -28    8.90   18.66
  -1   9  23   38.23   13.10
  -1   9  22   64.20   13.64
  -1   9  21   29.95   12.17
  -1   9  21   -0.60   15.30
   1  -9 -20   18.10   13.41
  -1   9  20   15.01   11.55
  -1   9  20   16.83   15.65
  -1   9  19    6.13   14.64
   1  -9 -19   12.31   12.59
  -1   9  18   32.46   14.59
   1  -9 -18   32.54   12.08
  -1   9  17    5.65   13.46
   1  -9 -17    5.85   10.59
  -1   9  16   39.60   13.42
   1  -9 -16   22.76   10.43
  -1   9  15   14.65   12.29
   1  -9 -15    7.73    9.30
  -1   9  14  123.16   15.19
   1  -9 -14   85.32   11.05
  -1   9  13   30.77   12.36
   1   9 -13   20.65    5.89
   1  -9 -13    7.51    7.89
   1   9 -12   15.67    5.84
  -1   9  12    2.82    6.59
  -1   9  12   -4.54   10.70
  -1   9  11   49.79   12.55
   1   9 -11   38.09    7.26
  -1   9  10   32.80   12.31
   1  -9 -10   28.13    9.27
   1   9 -10   22.71    7.43
  -1   9   9    7.52   10.88
   1  -9  -9   15.69    9.55
   1   9  -9   31.33    7.72
   1  -9  -8    6.52    8.67
  -1   9   8    0.87   10.99
  -1   9   8    8.07    8.11
   1   9  -8    7.25    7.40
   1  -9  -7  542.14   28.43
  -1   9   7  511.14   29.52
  -1   9   7  476.58   26.53
   1   9  -7  518.17   26.82
   1  -9  -6  239.47   17.03
   1   9  -6  240.15   16.36
  -1   9   6  233.25   18.19
  -1   9   6  209.98   14.17
   1   9  -5   56.31   10.17
  -1   9   5   42.45    6.87
   1  -9  -5   46.33   10.12
  -1   9   5   59.92   11.20
   1  -9  -4    6.87    9.27
  -1   9   4    4.96    9.83
   1   9  -4   10.45    9.36
   1  -9  -3   -5.20    8.79
  -1   9   3    7.24   10.73
   1   9  -3   -0.78    9.76
   1  -9  -2   -4.89    9.78
  -1   9   2    2.61   10.35
   1   9  -2   11.93    9.94
   1  -9  -1   33.81    9.87
  -1  -9   1   39.38   10.53
  -1   9   1   46.85   11.13
  -1  -9   0   49.30   10.89
   1  -9   0   49.54   11.11
  -1   9   0   51.67   13.04
  -1  -9  -1  197.82   15.78
  -1   9  -1  193.52   18.56
  -1  -9  -2   -4.68    9.19
   1   9   2   -1.60    9.66
  -1   9  -2    6.78   11.33
  -1  -9  -3   -3.08    8.52
   1   9   3   21.42   10.53
  -1   9  -3    1.85   10.19
  -1  -9  -4    8.21    8.86
   1   9   4   10.88   10.41
  -1   9  -4    8.69   10.34
  -1  -9  -5   19.00    8.95
   1   9   5   16.85    4.78
   1   9   5   23.50   10.43
  -1   9  -5    8.45   10.24
  -1  -9  -6   12.15    8.66
   1   9   6    8.91    5.87
   1   9   6    6.31    9.38
  -1   9  -6    0.79    9.97
  -1   9  -7    7.39    9.56
  -1  -9  -7    1.34    8.63
   1   9   7    9.26    9.36
  -1   9  -8    7.32    9.00
  -1  -9  -8    9.31    8.79
   1   9   8   10.61   10.29
  -1   9  -9  184.35   15.08
  -1  -9  -9  188.18   14.81
   1   9   9  161.01   16.27
   1   9  10   88.43   13.33
  -1   9 -10  113.46   12.37
   1   9  11   -0.44   10.98
  -1   9 -11   -6.38    9.57
  -1  -9 -11   -1.32    5.21
   1   9  12    1.30   10.99
  -1   9 -12   -6.83    9.16
  -1  -9 -12    4.23    6.22
   1   9  13    4.37   10.95
  -1   9 -13    1.76    8.28
  -1  -9 -13    7.88    7.16
  -1   9 -14    9.94    8.26
  -1  -9 -14    7.75    8.34
   1   9  14   22.33   10.25
   1   9  14    3.99   11.43
  -1  -9 -15    4.44    9.49
   1   9  15   50.00   11.47
   1   9  15   14.44   11.88
  -1   9 -15   34.08    8.32
  -1  -9 -16    3.29   10.73
   1   9  16   27.50   12.64
  -1   9 -16   14.25    8.57
  -1   9 -17  226.52   14.12
   1   9  17  237.46   17.04
   1   9  17  195.17   19.12
  -1  -9 -18   -0.39   11.98
   1   9  18   31.82   11.73
   1   9  18   14.49   13.70
  -1  -9 -19   -3.81   12.58
   1   9  19   37.00   12.59
  -1  -9 -19    1.60   12.32
   1   9  19   11.93   13.94
  -1  -9 -20   -4.99   13.26
   1   9  20    4.35   14.39
   1   9  20   24.72   12.06
   1   9  21   62.86   16.74
   1   9  21   80.54   14.00
   1   9  22   14.12   15.79
   1   9  22   17.62   13.30
  -1  10  18   22.94   15.11
  -1  10  17   61.82   15.96
  -1  10  16   28.48   15.35
  -1  10  15    6.86   14.15
  -1  10  14   24.69   13.95
  -1  10  13   18.23   14.05
  -1  10  12   62.38   14.91
  -1  10  11   19.24   13.33
  -1  10  10   13.56   12.91
   1 -10 -10    7.88   11.12
   1  10 -10   -2.67    7.84
  -1  10   9   26.26   13.11
   1 -10  -9   27.50   11.44
   1  10  -9   26.70    8.54
   1 -10  -8   38.01   11.52
  -1  10   8   26.44   12.52
   1  10  -8   33.52    9.35
  -1  10   7  137.79   15.89
   1 -10  -7  125.96   14.39
   1  10  -7  106.05   12.17
   1 -10  -6   -1.94   10.24
  -1  10   6   11.46   11.91
   1  10  -6    8.13    9.77
   1 -10  -5   94.95   12.85
  -1  10   5  100.16   15.02
   1  10  -5   96.91   13.12
   1 -10  -4   -3.51   10.26
  -1  10   4   14.37   12.03
   1  10  -4    8.90   10.47
   1 -10  -3   10.26   11.39
  -1 -10   3    0.43   12.44
  -1  10   3   26.71   12.57
   1  10  -3   14.83   11.10
  -1 -10   2   23.54   12.50
   1 -10  -2   14.69   11.54
  -1  10   2   18.73   12.13
   1  10  -2   27.27   12.22
   1 -10  -1   75.13   13.93
  -1 -10   1   99.37   13.98
  -1  10   1   95.06   16.70
   1  10  -1   92.58   15.30
  -1 -10   0   63.71   12.82
   1 -10   0   67.32   13.45
  -1  10   0   65.21   15.59
   1  10   0   52.73   14.14
  -1 -10  -1    2.85   11.26
   1 -10   1  -10.08   12.21
  -1  10  -1    4.39   12.76
  -1 -10  -2    5.49   10.87
  -1  10  -2   16.88   13.08
  -1 -10  -3   61.69   12.25
   1  10   3   66.71   13.01
  -1  10  -3   71.32   14.22
  -1 -10  -4   67.07   12.63
   1  10   4   65.86   13.52
  -1  10  -4   66.62   13.68
  -1 -10  -5   -5.71   10.60
   1  10   5    8.67   12.13
  -1  10  -5   -4.09   12.23
  -1 -10  -6    4.88   10.60
   1  10   6   18.27   11.69
  -1  10  -6   -2.10   11.55
   1  10   7  157.69   16.18
  -1 -10  -7  154.00   15.11
  -1  10  -7  160.81   15.87
  -1 -10  -8   22.77   10.64
   1  10   8   19.36   11.96
  -1  10  -8   31.65   11.04
  -1 -10  -9   21.62   10.25
   1  10   9    2.68   11.36
  -1  10  -9   14.64   10.55
   1  10  10   44.83   13.05
  -1  10 -10   57.59   11.47
   1  10  11   64.60   13.87
  -1  10 -11   51.13   11.21
   1  10  12   20.38   13.01
  -1  10 -12   22.35   10.30
   1  10  13    2.91   12.71
   1  10  14   27.30   12.20
   1  10  14    7.49   13.10
   1  10  15   29.50   12.21
   1  10  15   -1.54   14.00
   1  10  16   31.99   12.66
   1  10  16   -4.59   13.61
   1  10  17    0.52   14.30
   1  10  18    2.13   14.43
   1  10  19   13.61   15.12
  -1  11  12   11.75   14.45
  -1  11  11    9.45   13.93
  -1  11  10   23.15   14.36
   1 -11  -9   14.78   12.65
  -1  11   9    6.57   13.86
   1 -11  -8   15.84   12.81
  -1  11   8    8.06   13.46
   1 -11  -7   63.64   13.96
  -1  11   7   50.78   14.11
   1 -11  -6   40.65   12.98
  -1  11   6   60.77   14.80
   1 -11  -5   -1.29   12.31
  -1  11   5    3.13   13.83
   1  11  -5    6.30   11.90
  -1 -11   4   -9.53   13.92
   1 -11  -4    6.11   12.94
  -1  11   4   18.48   14.01
   1  11  -4   11.50   12.14
   1 -11  -3   16.94   12.97
  -1 -11   3    5.69   13.31
  -1  11   3   13.34   17.71
   1  11  -3   11.88   12.38
   1 -11  -2  103.94   14.90
  -1 -11   2   98.75   16.01
   1  11  -2   75.12   15.40
  -1  11   2   80.79   19.22
   1 -11  -1  -11.65   13.63
  -1 -11   1   -0.46   13.32
   1  11  -1    6.12   13.41
  -1  11   1   -1.28   15.57
   1 -11   0   -6.12   13.56
  -1 -11   0   -4.52   13.07
  -1  11   0   -2.43   15.15
   1  11   0    1.09   13.97
   1 -11   1    9.60   13.71
  -1 -11  -1   15.71   13.43
   1  11   1   14.01   15.15
  -1  11  -1   15.21   14.87
   1 -11   2   -7.29   14.82
  -1 -11  -2    6.01   12.36
  -1  11  -2   13.84   14.97
  -1 -11  -3  102.68   14.77
   1 -11   3   75.20   15.89
  -1  11  -3   84.40   16.18
  -1 -11  -4   26.97   12.82
  -1  11  -4   18.32   14.41
  -1 -11  -5  114.03   15.48
   1  11   5  109.80   16.22
  -1  11  -5   94.89   15.98
  -1 -11  -6   75.28   14.12
   1  11   6   91.10   15.43
  -1  11  -6   69.99   14.46
  -1 -11  -7  118.18   14.92
   1  11   7  101.35   16.36
  -1  11  -7   77.39   14.35
  -1 -11  -8   63.70   13.75
   1  11   8   19.80   14.09
  -1  11  -8   36.54   12.72
   1  11   9    5.83   13.49
   1  11  10    4.37   13.58
   1  11  11   17.71   13.71
   1  11  12   21.74   13.87
   1  11  13   56.07   15.90
   1  11  14   -1.57   14.71
  -1  12   5   23.48   20.53
  -1  12   4    3.77   19.25
  -1  12   3   38.85   19.97
  -1  12   2   10.98   18.58
  -1  12   1    9.82   17.15
  -1  12   0   10.71   17.24
  -1  12  -1   40.54   17.72
   1  12   2   15.06   16.94
   1  12   3    1.98   17.79
  -2   0  32  145.46   20.54
   2   0 -32  119.70   24.18
   2   0 -31   11.18   18.31
   2   0 -30   60.00   19.16
   2   0 -29   14.78   16.61
   2   0 -28  110.25   18.61
   2   0 -27   -2.85   13.94
   2   0 -26   33.26   14.30
   2   0 -25   10.98   13.26
  -2   0  24  506.55   25.11
   2   0 -24  359.22   28.62
  -2   0  23    0.77    8.00
   2   0 -23   -1.75   10.80
  -2   0  22  218.06   14.58
   2   0 -22  232.98   19.28
  -2   0  22  221.61   14.60
   2   0 -21    4.70    9.39
  -2   0  21   -4.81    7.41
  -2   0  21    2.25    6.72
  -2   0  21   13.34   10.50
  -2   0  20  998.29   46.68
  -2   0  20  988.64   46.87
  -2   0  20  981.13   49.89
   2   0 -19    2.34    7.67
  -2   0  19    6.15    6.57
  -2   0  19    8.60    5.89
  -2   0  19   -2.67    8.36
  -2   0  18  838.84   30.94
  -2   0  18  827.23   30.91
  -2   0  18  806.63   34.54
   2   0 -17    3.73    6.89
  -2   0  17    7.74    5.52
  -2   0  17    9.21    5.00
  -2   0  17   -1.33    2.38
   2   0 -16   21.38    7.33
  -2   0  16   29.46    5.80
  -2   0  16   22.61    5.04
  -2   0  16    9.68    2.61
   2   0 -15    3.63    6.02
  -2   0  15    5.16    4.85
  -2   0  15   11.14    4.40
  -2   0  15   -0.50    1.90
  -2   0  14 1129.24   48.45
  -2   0  14 1155.16   50.14
   2   0 -14 1024.66   52.75
  -2   0  13    4.71    1.40
  -2   0  13    1.81    3.70
   2   0 -13    1.25    4.75
  -2   0  12 1276.94   55.29
  -2   0  12 1367.51   56.92
   2   0 -12 1294.98   59.50
  -2   0  11    3.72    3.08
  -2   0  11    1.92    0.95
   2   0 -11   -0.27    3.73
  -2   0  10  805.96   34.18
   2   0 -10  678.15   35.90
  -2   0   9   -1.33    2.38
   2   0  -9   -0.91    3.21
  -2   0   8 1288.39   57.68
   2   0  -8 1456.02   60.09
  -2   0   7    0.06    1.73
   2   0  -7   -1.18    2.67
  -2   0   7    2.55    3.06
  -2   0   6  664.36   30.69
   2   0  -6  691.89   32.62
  -2   0   5    1.32    1.20
  -2   0   5    0.56    2.56
   2   0  -5   -1.63    2.38
  -2   0   4   98.03    4.62
  -2   0   4   97.87    5.54
  -2   0   4   98.78    6.47
  -2   0   3    1.16    0.67
   2   0  -3   -1.34    2.17
  -2   0   3    0.84    2.22
  -2   0   3    1.30    1.40
  -2   0   3    2.06    1.56
   2   0  -2  132.63    7.78
  -2   0   2  130.47    6.71
  -2   0   2  116.97    5.99
  -2   0   2  117.64    7.03
   2   0  -1    0.25    1.41
  -2   0   1   -1.17    1.65
  -2   0   1   -0.75    1.69
   2   0  -1    0.11    1.55
   2   0  -1    0.54    1.53
  -2   0   1   -0.14    0.69
  -2   0   1   -0.10    1.61
  -2   0   1    0.26    1.27
   2   0   0   31.58    2.80
  -2   0   0   32.55    2.84
   2   0   0   24.41    2.70
   2   0   0   24.50    2.53
  -2   0   0   19.38    2.49
   2   0   0   29.41    2.62
  -2   0   0   26.88    2.44
   2   0   1   -0.86    1.71
  -2   0  -1   -0.91    2.06
   2   0   1    1.16    1.62
  -2   0  -1    0.88    1.34
   2   0   2 2418.42   97.24
  -2   0  -2 2405.36   96.99
  -2   0  -2 2242.49   96.72
  -2   0  -3    0.69    2.01
   2   0   3   -0.38    1.97
   2   0   3   -1.58    1.94
  -2   0  -3   -0.19    1.34
   2   0   4  523.01   22.92
   2   0   4  490.73   22.39
  -2   0  -4  452.91   22.01
   2   0   5   -0.85    2.28
   2   0   5   -2.48    2.67
  -2   0  -5   -0.75    1.97
   2   0   6 1051.43   48.41
   2   0   6  962.17   48.59
   2   0   7   -0.70    2.80
  -2   0  -7    1.75    2.22
   2   0   7    2.27    2.96
  -2   0  -7   -0.60    2.12
   2   0   8    4.35    3.06
   2   0   8   -3.47    3.76
  -2   0  -8    4.58    2.35
   2   0   8    8.31    3.57
   2   0   9    1.53    3.30
   2   0   9    6.15    3.65
  -2   0  -9    6.05    2.39
   2   0   9   -1.49    3.63
   2   0  10 5213.62  221.92
  -2   0 -10 5152.93  220.56
   2   0  10 4966.64  221.98
   2   0  10 5228.26  221.04
   2   0  11    3.73    3.93
  -2   0 -11   -2.64    3.15
   2   0  11    5.02    4.21
   2   0  11   -1.03    3.77
   2   0  12   54.30    6.36
   2   0  12   54.48    6.34
  -2   0 -12   55.06    4.56
   2   0  12   73.96    6.12
   2   0  13    4.16    4.56
  -2   0 -13   -0.44    2.83
   2   0  13    6.86    5.03
   2   0  13    2.01    4.17
   2   0  14  432.23   23.21
  -2   0 -14  479.40   21.07
   2   0  14  492.75   22.55
   2   0  15    7.03    5.70
  -2   0 -15    1.83    3.13
   2   0  15   13.00    5.86
   2   0  15    4.55    5.17
   2   0  16  700.34   34.63
   2   0  16  643.70   34.02
  -2   0 -16  712.86   31.58
   2   0  16  752.30   33.41
   2   0  17    8.21    6.40
  -2   0 -17    2.98    3.30
   2   0  17   -4.36    6.00
   2   0  18  494.68   25.71
   2   0  18  430.08   24.70
   2   0  18  516.34   24.40
  -2   0 -18  481.47   22.04
   2   0  19    9.98    7.28
   2   0  19    4.64    7.34
   2   0  19   -4.52    6.53
   2   0  20  236.53   15.78
   2   0  20  186.79   14.02
   2   0  20  220.49   14.14
   2   0  21    3.67    6.91
   2   0  21   19.10    8.76
   2   0  22  535.95   27.40
   2   0  23    4.53    7.19
   2   0  24   11.23   11.32
   2   0  25   22.57   12.38
   2   0  26  288.00   22.13
   2   0  27   20.20   14.06
   2   0  28   49.10   14.99
   2   0  29   -6.99   14.82
   2   0  30   91.63   17.37
   2   0  31   -6.83   15.80
   2   0  32  110.41   19.39
  -2   1  32   76.38   18.32
   2   1 -32   33.28   21.42
  -2   1  31   35.27   16.64
   2   1 -31    9.68   19.33
  -2   1  30  299.84   24.60
   2   1 -30  268.04   27.85
  -2   1  29   41.43   15.88
   2   1 -29   22.23   16.53
   2   1 -28   29.74   16.60
   2   1 -27   21.15   14.74
   2   1 -26  218.21   21.23
   2   1 -25   72.44   14.31
  -2  -1  25   68.57   11.31
  -2   1  25   50.66    6.21
  -2  -1  24  175.54   13.87
  -2   1  24  137.26    9.20
   2   1 -24  186.39   18.47
   2   1 -23   11.88   11.57
  -2  -1  23    1.33    8.58
  -2   1  23   -6.45    4.77
   2   1 -22    2.24   10.52
  -2  -1  22    9.01    7.54
  -2  -1  22    2.99    7.59
  -2   1  22   12.97    7.38
  -2   1  22    1.90    3.83
   2   1 -21  244.00   19.73
  -2  -1  21  254.34   14.95
  -2  -1  21  259.27   15.68
  -2   1  21  230.89   12.39
   2   1 -20   21.12    9.47
  -2  -1  20   31.91    7.29
  -2  -1  20   26.20    7.17
  -2   1  20   46.66    7.64
  -2   1  20   29.41    3.82
   2   1 -19  502.26   27.00
  -2  -1  19  464.81   22.07
  -2  -1  19  485.15   22.67
  -2   1  19  510.73   22.79
  -2   1  18  743.91   33.90
   2   1 -18  869.56   40.58
  -2  -1  18  834.12   35.74
  -2  -1  18  783.49   35.97
  -2   1  17  593.62   28.06
   2   1 -17  602.34   33.34
  -2  -1  17  715.65   30.05
  -2  -1  17  741.20   30.41
  -2   1  17  556.37   32.48
   2   1 -16  127.01   11.27
  -2   1  16  119.08    6.38
  -2  -1  16  132.01    8.86
  -2  -1  16  124.68    8.42
   2   1 -15    6.60    5.92
  -2  -1  15   15.50    4.86
  -2   1  15    8.47    2.24
  -2  -1  15   12.38    4.14
  -2   1  15    4.93    6.37
   2  -1 -14 1500.33   69.21
  -2  -1  14 1585.23   69.21
  -2   1  14 1602.17   67.74
  -2  -1  14 1542.83   68.95
  -2   1  14 1375.28   71.02
   2   1 -13    4.45    5.08
  -2  -1  13    8.90    4.35
   2  -1 -13    4.14    3.41
  -2  -1  13   13.06    3.45
  -2   1  13    5.03    5.57
   2   1 -12   15.68    5.26
   2  -1 -12    9.42    3.15
  -2  -1  12   18.60    3.34
  -2   1  12   19.63    5.29
   2   1 -11  968.26   43.25
   2  -1 -11  915.96   40.41
  -2  -1  11  874.72   40.28
  -2   1  11  957.92   42.56
   2   1 -10  476.05   23.78
   2  -1 -10  428.44   21.25
  -2   1  10  456.59   23.13
  -2  -1  10  513.42   21.37
   2   1  -9 1545.28   63.84
  -2   1   9 1316.86   62.44
   2   1  -8  777.29   39.50
  -2   1   8  920.08   39.05
  -2   1   7 1063.66   44.01
   2  -1  -7  975.57   43.72
  -2   1   6 2044.91   82.16
   2   1  -6 2178.00   82.89
  -2   1   6 1738.13   81.30
   2  -1  -6 1742.95   81.23
  -2   1   5  161.23    8.85
   2   1  -5  157.99    9.19
  -2  -1   5  150.25    6.84
  -2   1   5  147.23    7.40
   2   1  -5  155.50    7.06
  -2   1   5  132.00    7.90
   2  -1  -5  168.03    8.24
  -2   1   4  836.83   35.92
   2   1  -4  657.60   35.72
  -2  -1   4  788.07   34.08
  -2   1   4  880.85   34.57
   2   1  -4  716.32   34.27
   2  -1  -4  794.94   34.97
  -2   1   4  901.72   35.19
  -2   1   3  708.78   31.08
  -2  -1   3  742.04   30.83
   2  -1  -3  629.41   31.29
   2   1  -3  700.75   32.65
  -2   1   3  796.30   32.72
  -2  -1   2  527.60   20.00
  -2   1   2  484.03   21.84
   2   1  -2  411.81   21.58
  -2   1   2  409.87   20.28
  -2   1   2  356.03   20.90
  -2  -1   2  459.84   20.90
  -2  -1   1  241.52   11.67
  -2  -1   1  268.05   11.69
   2  -1  -1  251.95   12.74
  -2  -1   1  222.77   12.45
  -2   1   1  288.07   12.15
  -2  -1   1  280.70   12.51
   2  -1  -1  252.25   12.86
  -2  -1   0 9184.31  403.31
   2   1   0 9508.93  403.51
  -2  -1   0 9973.43  403.08
  -2   1   0 8746.95  404.51
  -2  -1   0 9939.04  403.35
   2  -1   0 9999.00  404.87
   2  -1   0 8471.24  404.12
  -2   1   0 8898.51  403.51
   2  -1   0 9761.97  404.45
   2   1   1  405.41   17.06
  -2  -1  -1  345.25   16.77
  -2   1  -1  359.17   16.86
   2  -1   1  384.62   17.71
   2  -1   1  398.02   18.17
  -2   1  -1  377.79   18.03
  -2  -1  -1  383.18   16.88
  -2  -1  -2  858.26   38.97
   2   1   2  958.05   39.25
   2  -1   2  831.87   40.08
  -2   1  -2  883.10   40.11
  -2  -1  -2 1002.44   39.22
  -2  -1  -2  864.42   38.49
   2   1   3  471.42   19.97
  -2  -1  -3  396.72   19.59
  -2   1  -3  415.97   20.62
   2  -1   3  400.15   20.60
  -2  -1  -3  436.07   19.35
  -2  -1  -3  434.60   19.30
   2   1   4 3392.97  144.51
   2  -1   4 3212.44  145.06
  -2  -1  -4 3367.59  143.79
  -2  -1  -4 3274.77  144.24
   2   1   4 3517.76  144.37
   2   1   5 2204.95   91.94
   2  -1   5 2290.34   93.02
   2   1   5 1920.04   92.03
  -2  -1  -5 2265.32   91.45
  -2  -1  -5 1805.48   91.69
   2   1   5 2292.54   91.68
   2   1   6   51.56    3.78
  -2   1  -6   40.95    4.44
   2  -1   6   41.01    4.64
  -2  -1  -6   46.88    3.33
  -2  -1  -6   46.38    3.71
   2   1   6   43.05    4.27
   2   1   6   48.07    3.90
   2   1   7 2869.38  123.89
  -2   1  -7 2822.47  124.59
   2  -1   7 3112.17  125.11
  -2  -1  -7 2508.93  123.27
  -2  -1  -7 3030.27  123.64
   2   1   7 2953.05  124.37
  -2  -1  -7 2941.43  124.09
   2   1   7 3104.97  124.31
  -2   1  -8  604.46   27.99
   2   1   8  630.43   27.39
   2  -1   8  660.65   28.83
  -2  -1  -8  657.75   26.92
  -2  -1  -8  607.49   27.13
  -2  -1  -8  568.34   27.43
   2   1   8  604.94   27.95
   2   1   9  174.87    9.06
  -2   1  -9  161.96    9.67
   2  -1   9  168.71   10.52
   2   1   9  157.39    9.11
  -2  -1  -9  166.37    8.45
  -2  -1  -9  166.04    8.88
   2   1   9  140.79    9.58
   2   1   9  168.99   10.07
   2   1  10  481.04   21.57
  -2   1 -10  436.69   21.62
   2  -1  10  468.26   22.83
  -2  -1 -10  482.14   21.57
  -2  -1 -10  450.38   20.73
   2   1  10  427.82   21.44
   2   1  10  425.22   22.12
  -2   1 -10  477.73   21.87
   2   1  10  438.20   22.46
   2   1  11    2.79    2.96
  -2   1 -11    0.38    3.32
   2  -1  11    4.41    4.75
  -2  -1 -11    3.72    2.63
   2   1  11    4.94    4.09
  -2  -1 -11   -1.71    3.24
   2   1  11    7.46    4.11
  -2   1 -11    3.94    3.43
   2   1  11    1.49    4.41
  -2   1 -12  262.55   13.19
   2   1  12  245.25   13.58
   2  -1  12  251.20   14.92
  -2  -1 -12  276.39   12.62
   2   1  12  229.79   13.62
  -2   1 -12  291.96   13.97
   2   1  12  281.41   14.91
   2   1  12  205.29   14.53
  -2   1 -13   15.91    3.51
   2   1  13   16.31    4.08
   2  -1  13   12.07    5.66
  -2  -1 -13   21.03    3.25
   2   1  13   11.74    5.05
  -2   1 -13   12.08    4.15
   2   1  13   11.69    5.49
   2   1  13    4.35    5.64
  -2   1 -14    4.66    3.11
   2   1  14    3.98    3.86
   2  -1  14    8.33    6.11
   2   1  14   -2.02    5.53
   2   1  14   -2.01    5.96
  -2   1 -14    2.97    3.93
   2   1  14   -0.55    5.87
  -2   1 -15  252.39   11.85
   2   1  15  225.19   12.99
   2   1  15  233.42   14.48
   2  -1  15  247.25   15.12
   2   1  15  216.90   13.42
   2  -1  15  231.01   13.33
  -2   1 -15  215.78   12.89
   2   1  15  189.75   14.70
  -2   1 -16  867.64   36.69
   2   1  16  696.58   37.66
   2   1  16  901.67   39.77
   2  -1  16  937.66   40.32
   2   1  16  807.68   38.22
   2  -1  16  830.63   38.04
  -2   1 -16  784.71   37.92
   2   1  16  757.45   39.85
   2   1  17   20.22    6.02
   2  -1  17   33.34    8.08
   2   1  17   18.96    7.14
  -2   1 -17   27.06    4.21
   2  -1  17   28.05    6.92
   2   1  17   14.04    7.45
   2   1  17   22.76    8.22
   2   1  18    0.68    5.99
   2  -1  18   13.82    7.95
  -2   1 -18    6.11    3.62
   2  -1  18    6.65    6.87
   2   1  18   -1.84    7.20
   2   1  18   -5.19    7.93
   2   1  18   11.24    8.20
   2  -1  19  163.12   11.64
  -2   1 -19  149.71    8.61
   2   1  19  164.09   12.30
   2   1  19  132.43   11.36
   2   1  19  159.20   13.97
   2   1  19  157.06   13.62
   2  -1  19  186.37   14.10
   2  -1  20 1197.61   53.71
  -2   1 -20 1271.54   51.60
   2   1  20  966.16   53.84
   2   1  20 1188.13   56.67
   2  -1  20 1234.87   56.20
   2   1  20 1056.94   55.22
  -2   1 -21   33.75    4.37
   2   1  21   22.08    7.73
   2   1  21   31.71   10.60
   2  -1  21   32.95   10.25
  -2   1 -22   72.37    5.59
   2  -1  22   73.40   12.13
   2   1  22   74.34   12.40
   2   1  22   58.65    9.08
   2   1  23   26.92   11.82
   2   1  23    9.83    7.56
   2   1  24   17.29   11.70
   2   1  24    4.83    7.84
   2   1  25   25.14   13.14
   2   1  25   -1.42    8.13
   2   1  26   29.10   13.55
   2   1  26   -4.25    8.26
   2   1  27   52.77   14.71
   2   1  27   22.47    8.84
   2   1  28  442.66   28.86
   2  -1  29   49.89   15.75
   2   1  29   58.31   15.70
   2  -1  30    5.13   15.38
   2   1  30   45.75   16.20
   2   1  31   53.01   16.70
   2  -1  31    4.81   15.79
   2  -1  32   86.70   18.99
   2   1  32   65.67   17.78
   2   2 -32  100.14   24.41
   2  -2 -32   94.30   22.12
  -2   2  32  121.53   20.94
   2  -2 -31    5.82   18.63
   2   2 -31    1.81   18.94
  -2   2  31   28.46   16.92
   2  -2 -30   37.55   17.84
   2   2 -30   43.93   19.77
  -2   2  30   32.72   16.41
   2   2 -29  111.64   20.68
   2  -2 -29  120.91   19.87
  -2   2  29  123.36   18.57
   2  -2 -28   64.88   17.54
   2   2 -28   85.16   19.50
  -2   2  28   94.91   17.45
   2  -2 -27  421.89   28.92
  -2   2  27  386.59   26.67
  -2  -2  26   61.03   11.21
   2   2 -26   61.63   16.19
   2  -2 -26   46.60   14.77
  -2   2  26   41.08    6.40
  -2  -2  25  125.07   12.34
  -2   2  25  100.64    7.79
   2   2 -25   83.70   16.45
   2  -2 -25   90.28   15.39
   2  -2 -24   41.70   12.79
   2   2 -24   51.83   14.17
  -2   2  24   48.77    5.67
  -2  -2  24   51.85    9.84
   2  -2 -23    7.39   10.80
   2   2 -23    1.21   11.24
  -2  -2  23   22.55    8.55
  -2   2  23   19.98    4.82
  -2  -2  22  162.55   12.39
  -2   2  22  147.25    9.47
   2  -2 -22  178.74   16.65
   2   2 -22  140.84   16.06
   2   2 -21   29.30   11.09
   2  -2 -21   34.12   10.60
  -2  -2  21   33.08    7.87
  -2   2  21   16.90    4.70
  -2  -2  21   44.87    8.20
  -2   2  21   34.73    8.27
   2  -2 -20   21.70    9.45
   2   2 -20   14.87   10.01
  -2  -2  20   27.25    7.54
  -2   2  20   25.23    4.46
  -2  -2  20   38.83    7.32
   2  -2 -19   17.34    8.76
   2   2 -19   11.06    9.36
  -2  -2  19   17.45    6.50
  -2   2  19   20.55    3.98
  -2  -2  19   16.88    6.74
   2  -2 -19    2.92    6.06
  -2  -2  18  326.08   18.57
  -2   2  18  381.28   16.61
   2  -2 -18  324.28   18.05
   2   2 -18  399.40   23.03
   2  -2 -18  266.68   21.34
   2   2 -17    3.42    7.06
   2  -2 -17    3.25    6.81
  -2  -2  17  -11.14    6.11
   2  -2 -17   -3.42    4.86
  -2   2  17    6.78    3.16
   2  -2 -16   59.57    6.02
  -2  -2  16   65.88    6.90
   2  -2 -16   51.82    9.01
  -2  -2  15   89.80    7.63
   2   2 -15   90.82   10.12
   2  -2 -15   92.02   10.09
   2  -2 -15  100.01    7.01
  -2   2  15  102.91   10.13
  -2  -2  14  252.40   14.07
   2  -2 -14  252.82   16.62
   2   2 -14  244.14   16.93
   2  -2 -14  291.95   13.95
  -2   2  14  291.96   16.63
  -2  -2  13 1577.86   70.97
   2   2 -13 1641.14   74.06
   2  -2 -13 1809.56   74.32
   2  -2 -13 1566.82   70.75
  -2   2  13 1664.03   73.17
  -2  -2  12  115.96    7.39
   2  -2 -12  126.33    9.81
   2   2 -12  108.28    9.64
   2  -2 -12  125.48    7.29
  -2   2  12  124.04    9.31
  -2  -2  11 1470.85   65.66
   2  -2 -11 1661.37   68.73
   2   2 -11 1684.98   68.94
  -2   2  11 1601.22   67.70
   2  -2 -11 1662.41   67.54
  -2  -2  10  223.37   12.00
   2   2 -10  274.19   14.90
   2  -2 -10  276.33   14.71
  -2   2  10  261.32   12.78
   2   2 -10  246.23   10.96
   2  -2 -10  262.11   13.85
  -2   2  10  253.78   13.90
  -2  -2   9  805.86   34.82
   2  -2  -9  727.23   37.04
   2   2  -9  724.61   37.20
  -2   2   9  783.88   35.51
   2   2  -9  797.41   34.08
   2  -2  -9  811.25   36.34
  -2   2   9  803.23   36.51
  -2  -2   8 1167.11   50.48
   2  -2  -8  982.38   52.49
   2   2  -8 1248.13   53.39
   2   2  -8 1157.67   50.07
  -2   2   8 1151.28   51.34
   2  -2  -8 1334.94   52.27
  -2   2   8 1169.01   52.18
  -2  -2   7  520.77   22.64
   2   2  -7  490.78   25.03
  -2   2   7  559.92   23.74
  -2   2   7  515.73   24.22
   2  -2  -7  533.80   24.28
   2   2  -6 4206.95  191.55
  -2  -2   6 4064.90  190.80
  -2   2   6 5070.94  191.37
   2  -2  -6 4464.00  191.59
  -2   2   6 4256.04  190.17
   2  -2  -6 4738.46  190.89
  -2   2   5  695.27   31.80
  -2  -2   5  727.02   31.85
   2   2  -5  688.25   32.48
   2  -2  -5  647.43   32.17
  -2   2   5  701.74   31.24
   2  -2  -5  719.27   31.74
  -2  -2   4 1685.07   78.93
  -2   2   4 1664.18   78.98
   2  -2  -4 1634.57   79.35
   2   2  -4 2031.21   79.91
   2  -2  -4 1956.68   78.96
  -2   2   4 1949.94   79.07
   2  -2  -3 1502.38   69.09
  -2   2   3 1587.80   68.61
   2   2  -3 1656.74   69.25
  -2  -2   3 1596.80   68.55
  -2  -2   3 1573.96   68.00
  -2   2   3 1482.68   68.33
  -2   2   2  163.21    9.49
  -2   2   2  182.40    9.99
  -2  -2   2  178.47    9.55
  -2  -2   2  183.84    9.93
  -2  -2   2  174.69    8.91
   2  -2  -2  207.73    9.65
  -2   2   2  170.26    9.37
  -2   2   1 4716.21  209.96
  -2  -2   1 5118.40  210.94
  -2  -2   1 4899.58  209.94
  -2   2   1 5314.24  211.05
   2   2  -1 4867.33  208.83
   2  -2  -1 4518.77  209.85
  -2   2   1 4581.92  209.88
  -2  -2   1 5114.85  209.47
   2   2  -1 5137.85  209.57
   2  -2   0   18.39    2.58
   2   2   0   17.80    2.55
  -2  -2   0   17.09    2.04
   2   2   0   18.92    1.77
   2  -2   0   14.68    2.68
  -2   2   0   18.32    2.58
  -2  -2   0   20.65    2.26
   2  -2   0   14.63    2.76
   2   2   0   19.15    2.19
   2   2   1 1355.03   60.32
  -2  -2  -1 1551.53   60.54
  -2   2  -1 1322.95   60.91
  -2   2  -1 1558.91   61.10
   2   2   1 1368.49   60.38
  -2  -2  -1 1468.84   60.45
   2   2   1 1242.61   60.10
   2  -2   1 1426.22   61.36
  -2  -2  -2    9.82    1.72
   2   2   2    6.73    1.68
   2  -2   2    7.26    3.61
   2  -2   2    4.96    2.25
   2   2   2    7.19    1.65
  -2  -2  -2    6.22    1.81
  -2   2  -2    4.87    2.14
   2   2   3 2460.84  104.85
   2  -2   3 2477.94  106.44
   2   2   3 2397.74  104.72
   2  -2   4  770.55   33.54
   2   2   4  720.06   31.75
   2   2   4  683.61   31.72
  -2  -2  -4  724.61   31.72
   2  -2   5  331.90   16.92
   2   2   5  318.38   15.31
  -2  -2  -5  336.87   15.44
  -2   2  -6    1.36    3.12
   2  -2   6    3.35    3.35
   2   2   6    3.45    2.03
  -2  -2  -6    7.10    2.60
   2   2   6    3.26    2.30
  -2   2  -7  262.02   13.77
   2  -2   7  251.23   14.00
  -2  -2  -7  256.62   12.33
   2   2   7  267.16   12.56
   2   2   7  247.01   12.70
  -2  -2  -7  245.21   12.74
   2  -2   8 1133.29   52.76
  -2   2  -8 1169.29   52.21
  -2  -2  -8 1163.86   51.06
   2   2   8 1139.23   51.17
  -2  -2  -8 1204.35   51.70
   2   2   8 1173.12   51.62
  -2   2  -9  172.82   10.26
   2   2   9  187.86    9.49
   2  -2   9  160.80   10.99
  -2   2  -9  184.31   10.30
  -2  -2  -9  179.43    9.26
   2   2   9  162.59   10.01
   2   2   9  168.50    9.99
   2   2  10  401.38   18.86
  -2   2 -10  388.69   19.74
   2  -2  10  412.32   20.78
  -2   2 -10  412.71   19.76
  -2  -2 -10  368.34   18.57
   2   2  10  398.14   19.62
   2   2  10  403.62   19.68
  -2   2 -11  117.89    8.79
   2   2  11  115.42    7.74
  -2   2 -11  127.84    8.58
   2  -2  11  129.55    9.87
  -2  -2 -11  125.43    7.55
   2   2  11  124.82    8.72
   2   2  11  138.08    9.21
   2   2  12  728.43   33.24
  -2   2 -12  676.84   33.85
   2  -2  12  707.72   35.06
  -2   2 -12  739.20   33.87
  -2  -2 -12  709.08   33.07
   2   2  12  772.59   34.24
   2   2  12  762.25   34.62
   2   2  13  309.02   15.66
  -2   2 -13  293.93   16.10
   2  -2  13  302.08   17.77
  -2  -2 -13  291.26   15.38
  -2   2 -13  284.25   15.84
   2   2  13  289.91   16.95
   2   2  14  179.97   10.76
  -2   2 -14  179.57   11.15
   2  -2  14  191.33   13.34
  -2  -2 -14  187.21   10.79
   2   2  14  210.39   12.35
  -2   2 -14  177.69   11.15
   2   2  14  169.27   12.61
  -2   2 -15  378.20   19.34
   2   2  15  385.86   19.44
   2  -2  15  399.45   22.26
  -2  -2 -15  391.45   19.75
   2   2  15  384.38   20.92
  -2   2 -15  425.00   20.20
   2   2  15  381.66   21.70
   2   2  16   29.51    5.02
  -2   2 -16   23.85    4.80
   2  -2  16   21.81    8.28
  -2  -2 -16   14.66    5.44
  -2   2 -16   26.31    5.33
   2   2  16   19.70    7.20
   2   2  16   20.71    7.37
  -2   2 -17  163.60    9.60
   2   2  17  164.30   10.43
  -2   2 -17  149.53   10.52
   2   2  17  199.79   12.64
   2   2  17  121.19   12.58
   2  -2  17  162.71   13.67
   2   2  18   74.23    6.96
  -2   2 -18   61.46    5.64
   2   2  18   56.85    9.29
  -2   2 -18   54.32    7.05
   2   2  18   38.67    9.36
   2  -2  18   39.80   10.10
  -2   2 -19  112.74    7.01
   2   2  19   98.88    8.67
   2  -2  19   71.36   11.86
   2   2  19   77.52   11.02
  -2   2 -19   93.97    8.61
   2   2  19   64.71   11.31
  -2   2 -20   24.53    5.05
   2   2  20   30.28    6.67
   2   2  20   21.73    9.88
   2  -2  20   19.45   10.22
   2   2  21   93.89    9.30
  -2   2 -21   95.59    6.74
   2   2  21   75.69   12.31
   2  -2  21   81.55   13.00
   2   2  22  117.60   11.48
   2   2  22  143.55   15.64
   2  -2  22  135.71   15.71
  -2   2 -23  261.39   12.20
   2   2  23  199.72   15.17
   2   2  23  222.53   19.12
   2  -2  23  231.72   19.65
  -2   2 -24   76.32    5.57
   2   2  24   57.60   13.81
   2   2  24   40.85    9.54
   2   2  25   70.86   14.54
   2   2  25   26.11    9.53
   2   2  26   21.57   13.54
   2   2  26   -9.00    9.92
   2   2  27   47.32   15.07
   2   2  27   26.23    9.89
   2   2  28  176.78   19.84
   2   2  29   34.59   15.66
   2   2  30  166.94   20.75
   2   2  31   21.99   16.36
   2   2  32   12.33   17.55
  -2   3  31   38.40   18.15
   2   3 -31   61.26   22.08
   2  -3 -31   48.89   19.58
  -2   3  30   18.21   17.13
   2   3 -30   29.91   19.75
   2  -3 -30   33.19   18.38
  -2   3  29   29.64   16.81
   2   3 -29   53.88   19.97
   2  -3 -29   44.75   17.74
  -2   3  28  181.15   21.09
   2  -3 -28  186.66   21.80
   2   3 -28  217.56   24.16
  -2   3  27  112.71   18.20
   2  -3 -27  132.79   19.17
   2   3 -27  143.60   20.68
   2  -3 -26  215.14   20.63
   2   3 -26  171.53   21.23
  -2   3  26  190.49   11.77
  -2  -3  25  107.95   13.16
   2   3 -25  109.77   17.01
   2  -3 -25   70.63   15.28
  -2   3  25   79.24    8.75
  -2   3  25   71.19   15.26
  -2  -3  24   24.07   10.01
   2  -3 -24   32.00   13.11
   2   3 -24   29.24   13.32
  -2   3  24   12.54    6.42
  -2   3  24    9.08   13.18
  -2  -3  23    3.14    9.06
   2   3 -23   -3.08   11.67
   2  -3 -23    7.36   11.50
   2  -3 -23   -3.64    8.50
  -2   3  23   -3.32    5.57
  -2  -3  22   63.04    9.98
   2   3 -22   55.52   12.92
   2  -3 -22   62.94   12.82
  -2   3  22   60.76    6.52
   2  -3 -22   39.40    8.52
  -2   3  21   93.00    7.14
   2  -3 -21   67.05    8.95
  -2  -3  21   80.12   10.04
   2   3 -21   63.68   13.15
   2  -3 -21   87.85   12.88
   2  -3 -20  138.24   10.58
  -2   3  20  139.43    8.74
  -2  -3  20  152.60   11.92
   2  -3 -20  111.98   14.06
   2   3 -20  135.42   14.47
   2  -3 -19  660.00   33.15
  -2   3  19  751.85   32.10
  -2  -3  19  750.65   34.51
   2   3 -19  720.78   38.24
   2  -3 -18  195.56   11.63
  -2  -3  18  189.98   12.57
   2  -3 -18  149.21   14.66
   2   3 -18  187.98   15.98
   2  -3 -17 1045.23   46.24
  -2   3  17 1070.52   47.53
  -2  -3  17 1006.61   46.92
   2   3 -17 1082.85   50.77
   2  -3 -16  717.66   32.57
  -2   3  16  724.75   33.59
  -2  -3  16  683.65   33.13
   2   3 -16  687.30   36.19
   2  -3 -16  667.14   35.79
  -2  -3  15   -0.18    4.92
   2   3 -15    3.44    6.66
   2  -3 -15    6.12    6.28
   2  -3 -15    7.81    4.43
  -2   3  15    5.84    5.23
   2   3 -15    4.45    1.54
   2  -3 -15    3.10    7.10
  -2  -3  14   80.63    7.02
   2   3 -14   92.50    9.90
   2  -3 -14   58.63    8.46
   2  -3 -14   83.36    6.62
  -2   3  14   85.97    7.85
   2  -3 -14   91.15    9.40
  -2  -3  13    0.44    4.00
   2  -3 -13    4.73    5.63
   2   3 -13    5.30    5.64
   2  -3 -13    7.48    3.94
  -2   3  13    6.30    4.94
   2  -3 -13    0.23    6.16
  -2  -3  12  490.06   22.87
   2  -3 -12  453.71   25.09
   2   3 -12  470.10   25.53
  -2   3  12  485.40   23.70
  -2   3  12  488.29   24.81
   2  -3 -12  515.34   24.68
  -2  -3  11  368.87   17.50
   2  -3 -11  355.26   20.00
   2   3 -11  360.14   20.16
  -2   3  11  375.08   18.51
   2  -3 -11  377.20   19.34
  -2   3  11  355.93   19.29
  -2  -3  10   63.29    4.56
   2  -3 -10   56.34    6.63
   2   3 -10   64.76    7.37
  -2   3  10   61.35    5.83
   2  -3 -10   52.40    6.58
  -2  -3   9  396.26   18.41
   2  -3  -9  405.71   21.04
  -2   3   9  361.18   19.37
   2  -3  -9  431.07   20.50
  -2  -3   8  161.52    8.11
   2   3  -8  159.63   10.67
   2  -3  -8  159.72   10.44
  -2   3   8  166.91    9.72
   2  -3  -8  186.96   10.50
   2  -3  -7    7.88    3.89
   2   3  -7    6.01    3.89
  -2   3   7    7.29    3.52
  -2   3   7    7.26    3.52
   2  -3  -7    5.61    4.07
   2   3  -6  802.61   39.93
   2  -3  -6  903.28   40.08
  -2   3   6  892.96   39.32
   2  -3  -6  894.90   39.71
  -2   3   6  848.86   39.71
   2   3  -5  226.62   12.58
   2  -3  -5  216.23   12.33
  -2   3   5  245.19   11.85
  -2  -3   5  211.25   11.55
  -2   3   5  226.97   12.33
   2  -3  -4  115.81    7.80
  -2   3   4  122.62    7.05
  -2  -3   4  104.53    6.75
   2   3  -4  118.54    7.83
  -2  -3   4  126.07    6.64
  -2   3   4  109.06    7.54
   2   3  -3  494.75   24.15
   2  -3  -3  493.86   24.18
  -2  -3   3  436.23   22.99
  -2   3   3  527.88   23.34
  -2  -3   3  529.48   22.49
   2  -3  -3  500.77   23.93
  -2   3   3  522.88   24.07
  -2  -3   3  511.23   23.51
  -2  -3   2  437.37   20.91
  -2   3   2  434.57   20.94
  -2   3   2  459.50   21.08
  -2  -3   2  425.12   20.80
  -2   3   2  408.16   21.52
   2  -3  -2  463.29   21.61
  -2   3   2  494.98   21.75
  -2  -3   2  478.85   21.11
  -2  -3   1  406.65   19.47
  -2   3   1  425.38   19.76
  -2   3   1  417.60   19.72
   2   3  -1  384.27   18.31
   2  -3  -1  415.44   19.72
  -2  -3   1  431.39   19.30
  -2   3   1  389.68   19.65
   2  -3   0  351.18   17.10
   2   3   0  370.59   17.06
  -2  -3   0  354.66   17.09
  -2   3   0  403.74   18.05
   2   3   0  349.01   17.11
   2  -3   0  347.36   17.60
  -2   3   0  355.12   17.41
   2  -3   1  335.95   16.62
   2   3   1  362.21   16.62
  -2  -3  -1  361.31   16.69
  -2   3  -1  350.47   16.70
   2  -3   1  348.56   17.21
  -2  -3  -1  356.03   16.71
   2   3   1  336.65   16.57
  -2   3  -1  317.04   16.98
   2  -3   1  369.63   17.36
  -2   3  -2 2659.78  115.95
  -2  -3  -2 2746.25  114.22
  -2  -3  -2 2844.87  114.31
  -2   3  -2 2546.42  114.86
   2  -3   2 2363.71  114.73
   2   3   2 2468.83  114.25
   2  -3   2 2870.14  114.90
  -2   3  -3  295.18   16.35
  -2  -3  -3  313.50   14.84
   2  -3   3  277.95   15.51
  -2  -3  -3  340.90   15.11
   2   3   3  305.41   14.96
   2  -3   3  293.79   15.20
   2   3   4  822.37   37.86
  -2   3  -4  844.96   39.27
   2  -3   4  906.37   39.82
  -2  -3  -4  835.67   37.70
   2  -3   5  278.17   15.04
  -2   3  -5  255.62   14.47
   2   3   5  261.02   12.87
   2   3   5  262.57   13.26
  -2  -3  -5  261.25   13.23
   2  -3   6    6.08    4.48
  -2   3  -6   11.87    4.02
   2   3   6   10.97    2.60
   2   3   6   14.61    3.56
   2   3   6   12.77    2.99
  -2  -3  -6   10.86    3.49
   2  -3   7  271.95   15.02
  -2   3  -7  272.41   14.54
   2   3   7  251.20   12.77
   2   3   7  245.99   13.27
  -2  -3  -7  261.10   13.31
  -2   3  -8  231.36   13.79
   2  -3   8  249.33   14.53
   2   3   8  257.02   12.54
  -2  -3  -8  248.54   13.23
   2  -3   9  294.11   16.81
  -2   3  -9  300.61   16.28
   2   3   9  298.69   14.81
  -2  -3  -9  307.41   15.59
   2  -3  10   70.45    7.82
  -2   3 -10   78.32    6.82
  -2  -3 -10   81.43    5.99
   2   3  10   81.42    5.82
  -2  -3 -10   85.04    7.03
   2   3  10   82.72    6.88
   2  -3  11    5.27    5.45
   2   3  11   10.49    3.83
  -2  -3 -11    4.06    3.47
  -2   3 -11    7.52    4.40
   2   3  11   10.96    4.70
  -2  -3 -11    4.14    5.02
   2  -3  12   21.63    6.27
  -2  -3 -12   19.81    4.26
   2   3  12   20.05    4.19
  -2   3 -12   25.72    4.85
   2   3  12   13.43    5.07
  -2  -3 -12   19.44    5.75
   2   3  13  234.15   12.74
  -2   3 -13  220.84   13.54
  -2   3 -13  205.47   13.25
   2  -3  13  236.52   15.13
  -2  -3 -13  227.65   12.57
   2   3  13  235.19   14.20
   2   3  14  446.68   22.94
  -2   3 -14  474.09   24.19
  -2   3 -14  536.44   24.06
   2  -3  14  494.00   25.81
  -2  -3 -14  453.80   23.01
   2   3  14  497.78   24.57
   2   3  14  486.19   24.70
  -2   3 -15  753.60   36.03
   2   3  15  733.96   35.10
   2  -3  15  840.09   38.28
  -2  -3 -15  758.97   35.19
  -2   3 -15  715.68   35.56
   2   3  15  824.85   36.69
   2   3  15  748.90   36.95
  -2   3 -16   -1.68    5.41
   2  -3  16    2.42    7.70
   2   3  16   -2.87    5.37
  -2  -3 -16    3.00    4.84
  -2   3 -16    2.82    5.13
   2   3  16    6.66    7.02
   2   3  16    8.04    7.03
  -2   3 -17   21.90    6.61
   2  -3  17   55.05    9.86
  -2  -3 -17   49.48    6.77
   2   3  17   30.78    6.61
   2   3  17   50.09    8.87
  -2   3 -17   54.64    7.18
   2   3  17   47.42    9.10
  -2   3 -18  854.33   40.65
   2   3  18  966.69   41.48
   2  -3  18  845.31   43.96
  -2  -3 -18  822.94   40.98
   2   3  18  846.38   42.39
  -2   3 -18  984.53   41.47
   2   3  18  850.96   43.51
  -2   3 -19   44.86    6.48
   2   3  19   76.31    7.63
   2  -3  19   65.71   11.21
  -2  -3 -19   36.75    7.79
  -2   3 -19   64.64    7.67
   2   3  19   43.79    9.93
  -2   3 -20   37.85    6.03
   2   3  20   59.77    7.17
   2  -3  20   43.94   11.25
  -2  -3 -20   25.12    7.82
  -2   3 -20   39.77    7.63
   2   3  20   22.75   10.17
   2   3  21  109.20    9.51
  -2   3 -21  114.38    7.97
   2  -3  21  119.97   14.38
   2   3  22   80.74    8.82
  -2   3 -22   79.54    6.60
   2   3  22   40.25   11.73
   2  -3  22   54.01   12.89
  -2   3 -23   37.51    5.80
   2   3  23   67.59    8.90
   2   3  23   34.78   12.46
   2  -3  23   29.94   12.81
   2   3  24   41.61   13.44
   2   3  24   60.50    9.29
  -2   3 -24   59.72    5.80
  -2   3 -25    7.34    4.45
   2   3  25    9.23   12.64
   2   3  25    4.47    8.53
  -2   3 -26  121.98    7.04
   2   3  26   83.82   12.04
   2   3  26  115.10   17.01
   2   3  27   28.00   10.51
   2   3  27   33.39   15.22
   2   3  28   19.87   16.13
   2   3  29   87.18   18.21
   2   3  30   92.98   18.71
   2   3  31    9.86   17.70
   2   3  32   20.67   18.43
   2   4 -31   18.91   22.34
   2  -4 -31  -14.15   18.97
  -2   4  30    0.64   18.33
   2  -4 -30    8.83   18.35
   2   4 -30   19.98   20.68
  -2   4  29    8.09   17.41
   2  -4 -29   19.93   17.33
   2   4 -29   22.24   19.39
  -2   4  28    4.84   16.27
   2  -4 -28   -6.58   16.06
   2   4 -28    3.28   17.96
  -2   4  27  -15.26    9.35
  -2   4  27    1.76   15.73
   2  -4 -27   20.17   15.63
   2   4 -27   -6.22   16.58
   2  -4 -26  240.44   18.26
  -2   4  26  270.91   15.75
  -2   4  26  212.97   22.42
   2  -4 -26  226.39   22.48
   2   4 -26  274.51   24.95
   2  -4 -25   45.26   14.62
   2   4 -25   40.75   15.40
  -2   4  25   29.55   15.09
  -2   4  25   33.37    7.77
   2  -4 -25   11.50   10.08
   2  -4 -24   51.02   13.91
   2   4 -24   57.69   15.35
  -2   4  24   52.61    7.74
   2  -4 -24   32.14    9.73
  -2   4  24   40.44   14.66
  -2  -4  23   16.25    9.81
   2   4 -23   18.93   13.69
   2  -4 -23    9.87   12.33
  -2   4  23   17.86    6.58
   2  -4 -23    7.91    8.31
  -2   4  23    9.55   13.02
  -2  -4  22  559.72   31.01
   2  -4 -22  552.73   34.31
   2   4 -22  553.42   34.87
  -2   4  22  678.85   28.55
   2  -4 -22  572.09   29.61
  -2   4  22  542.80   33.69
  -2  -4  21   63.20    9.92
   2  -4 -21   55.31   12.37
   2   4 -21   53.48   12.76
  -2   4  21   74.44    7.26
   2  -4 -21   57.83    8.75
  -2   4  21   63.16   13.42
  -2  -4  20   30.55    8.22
   2   4 -20   49.00   12.24
   2  -4 -20   25.28   10.62
   2  -4 -20   32.17    7.60
  -2   4  20   39.44    5.93
  -2  -4  19   66.84    8.48
   2   4 -19   73.88   11.87
   2  -4 -19   56.84   10.95
   2  -4 -19   79.94    8.08
   2  -4 -18   98.99    9.04
   2   4 -18  102.28    5.25
  -2   4  18   98.82   10.46
  -2  -4  18   92.71    9.46
   2  -4 -18   84.37   11.83
   2   4 -18   96.09   12.49
  -2  -4  17   27.22    6.59
   2  -4 -17   27.20    8.65
   2   4 -17   29.36    9.06
  -2   4  17   25.26    7.62
   2  -4 -17   23.96    6.23
   2  -4 -17   33.44    9.33
  -2  -4  16  515.65   26.18
   2  -4 -16  493.44   28.93
   2   4 -16  519.77   29.59
  -2   4  16  567.35   27.32
   2  -4 -16  539.40   26.02
   2  -4 -16  571.89   28.67
  -2  -4  15   35.74    5.79
   2  -4 -15   23.13    7.74
   2   4 -15   42.48    8.80
   2  -4 -15   29.45    5.58
  -2   4  15   33.61    7.16
   2  -4 -15   38.35    8.79
  -2  -4  14  708.52   33.32
   2   4 -14  632.63   36.10
   2  -4 -14  690.24   36.32
  -2   4  14  779.77   34.79
   2  -4 -14  783.22   35.74
  -2  -4  13  171.14   10.25
   2  -4 -13  163.57   12.94
   2   4 -13  195.00   13.93
  -2   4  13  169.47   11.69
   2  -4 -13  208.25   13.22
  -2  -4  12   74.13    5.86
   2   4 -12   72.53    9.08
   2  -4 -12   74.63    8.53
  -2   4  12   78.79    7.88
   2  -4 -12   76.53    8.81
  -2  -4  11  170.63    9.39
  -2   4  11  192.68   11.57
   2  -4 -11  180.93   12.07
   2  -4 -11  166.88   12.05
   2   4 -11  152.09   12.05
  -2   4  10  168.90   10.62
   2  -4 -10  171.27   11.33
   2   4 -10  153.68   11.48
   2  -4 -10  147.40   10.99
  -2   4   9    8.96    4.82
   2  -4  -9    3.41    4.65
   2   4  -9    6.52    4.96
   2  -4  -9   12.07    5.68
  -2   4   9    7.19    4.91
   2  -4  -8  865.54   42.06
   2   4  -8  964.87   42.69
   2  -4  -8  963.69   42.18
  -2   4   8  839.52   41.91
   2   4  -7  164.62   10.53
   2  -4  -7  155.45   10.12
   2  -4  -7  165.68   10.73
  -2   4   7  145.60   10.14
   2  -4  -6  256.31   14.72
   2   4  -6  282.97   15.20
  -2   4   6  292.76   15.53
   2  -4  -5   87.87    7.30
   2   4  -5   89.17    7.15
  -2  -4   5   94.75    7.34
  -2   4   5   92.95    7.49
  -2  -4   5   98.70    5.48
   2  -4  -4  763.19   34.48
  -2   4   4  719.57   34.53
  -2  -4   4  772.50   34.16
   2   4  -4  731.32   32.77
   2   4  -4  709.31   34.15
   2  -4  -4  704.25   34.16
  -2  -4   3   45.29    5.07
   2  -4  -3   52.21    5.63
  -2   4   3   40.55    5.34
  -2  -4   3   46.58    3.84
  -2   4   3   42.07    4.35
  -2  -4   3   45.09    4.34
  -2   4   3   46.99    3.93
  -2  -4   2    4.36    2.31
  -2   4   2    4.58    2.62
  -2  -4   2    2.39    2.30
  -2   4   2    2.97    2.51
  -2   4   2    1.99    3.52
  -2   4   2    2.62    3.82
  -2  -4   2    1.13    3.69
   2  -4  -2    3.69    4.15
  -2   4   1  243.45   12.17
  -2  -4   1  232.02   11.95
  -2   4   1  240.60   13.07
   2  -4  -1  261.96   13.72
  -2   4   1  250.09   13.84
  -2  -4   1  249.51   13.22
  -2   4   0 1102.00   48.18
  -2  -4   0 1034.31   47.78
  -2  -4   0 1186.25   48.66
   2   4   0 1084.61   48.57
  -2   4   0 1126.78   49.22
   2  -4   0 1058.40   49.00
  -2   4   0 1061.61   48.14
   2   4   0 1059.68   46.93
  -2  -4  -1   28.16    3.96
  -2   4  -1   31.20    5.90
   2   4   1   33.78    3.43
   2  -4   1   31.09    3.53
   2   4   1   30.90    4.22
  -2  -4  -1   31.91    4.49
   2  -4   1   37.10    4.90
  -2   4  -1   22.79    4.43
   2  -4   2  362.55   17.65
  -2   4  -2  350.27   19.92
  -2  -4  -2  377.19   18.22
   2  -4   2  416.75   19.19
   2   4   2  323.99   18.12
  -2   4  -2  355.33   18.90
  -2  -4  -2  387.36   18.43
   2  -4   2  395.13   18.47
  -2   4  -3   30.88    5.35
  -2  -4  -3   31.66    3.89
   2  -4   3   30.96    5.14
  -2  -4  -3   29.21    4.51
   2   4   3   32.70    4.53
   2  -4   3   27.85    4.16
  -2   4  -4   90.08    7.92
  -2  -4  -4   87.28    6.30
  -2  -4  -4   86.12    6.67
   2  -4   4   89.27    7.44
   2   4   4   82.74    6.51
   2  -4   4   86.54    6.52
  -2   4  -5   47.71    6.21
  -2  -4  -5   54.34    4.96
   2  -4   5   57.27    5.06
   2   4   5   52.73    5.39
   2  -4   5   54.28    6.33
   2  -4   6  225.68   13.96
  -2   4  -6  209.54   13.00
  -2  -4  -6  216.93   11.95
   2  -4   6  213.84   12.62
   2   4   6  201.11   11.95
   2  -4   7   -1.36    5.42
  -2   4  -7    3.86    4.61
   2   4   7    0.54    3.40
  -2  -4  -7    2.90    4.26
   2  -4   8 1086.15   51.04
  -2   4  -8 1087.65   50.51
   2   4   8 1118.64   48.92
   2   4   8 1037.70   49.56
  -2  -4  -8 1143.59   49.59
   2  -4   9  355.71   19.90
  -2   4  -9  353.89   19.13
   2   4   9  380.51   17.75
   2   4   9  325.14   18.30
  -2  -4  -9  368.35   18.59
  -2   4 -10  127.61   10.05
   2  -4  10  136.44   10.76
   2   4  10  135.65    8.63
   2   4  10  131.30    9.47
   2   4  10  159.22   10.05
  -2  -4 -10  143.16   10.00
  -2   4 -11  201.53   12.53
   2  -4  11  196.92   13.72
   2   4  11  188.60   11.20
   2   4  11  224.66   12.73
  -2  -4 -11  202.02   12.56
   2  -4  12 2311.10  103.80
  -2   4 -12 2263.38  102.25
  -2  -4 -12 2316.93  101.46
   2   4  12 2311.20  101.33
  -2  -4 -12 2424.80  102.40
  -2   4 -13  155.91   10.49
   2  -4  13  135.70   12.20
   2   4  13  162.95    9.86
  -2  -4 -13  148.31    9.89
  -2  -4 -13  152.90   11.24
   2  -4  14   26.55    7.99
  -2  -4 -14   30.19    5.59
   2   4  14   41.92    5.68
  -2   4 -14   18.59    6.09
  -2  -4 -14   39.18    7.78
   2  -4  15   11.75    7.85
   2   4  15    7.61    5.22
  -2  -4 -15   10.35    5.36
   2   4  15    3.43    6.97
  -2   4 -15   -0.86    5.90
  -2   4 -15    8.93    6.17
  -2   4 -16    1.47    6.51
   2  -4  16    9.49    8.15
  -2  -4 -16    5.26    5.53
   2   4  16   -3.52    5.42
   2   4  16    9.58    7.22
  -2   4 -16   -0.42    5.87
   2   4  16    0.60    7.46
  -2   4 -17   20.40    7.65
   2  -4  17   34.72    9.80
   2   4  17   27.49    6.50
  -2  -4 -17   35.97    6.88
  -2   4 -17   29.80    6.84
   2   4  17   29.12    8.94
  -2   4 -18   38.71    8.15
   2  -4  18   65.33   11.26
  -2  -4 -18   56.92    7.81
   2   4  18   43.78    7.42
  -2   4 -18   51.48    7.69
   2   4  18   67.50   10.66
  -2   4 -19   12.31    6.98
   2  -4  19    9.58    9.74
   2   4  19    4.35    6.93
  -2  -4 -19   15.58    7.11
  -2   4 -19   22.73    6.93
   2   4  19   16.56    9.68
   2   4  20  329.83   18.01
  -2   4 -20  282.01   17.32
   2  -4  20  277.64   20.73
  -2  -4 -20  299.75   17.70
  -2   4 -20  299.29   17.00
   2   4  20  297.03   20.34
  -2   4 -21   53.35    8.07
   2  -4  21   66.93   12.91
  -2  -4 -21   56.94    9.44
   2   4  21   47.98    9.39
  -2   4 -21   79.67    8.74
   2   4  21   65.08   12.42
  -2   4 -22   27.94    6.71
   2   4  22   51.35    8.55
   2  -4  22   27.53   12.22
  -2  -4 -22   21.22    9.25
  -2   4 -22   34.02    8.28
   2   4  22   34.42   12.40
  -2  -4 -23    4.48    9.47
   2  -4  23   27.13   13.14
  -2   4 -23   30.17    6.12
   2   4  23   37.27    8.42
   2   4  23    8.81   12.46
   2   4  24  178.96   14.02
  -2   4 -24  207.94   11.38
   2   4  24  151.73   18.59
   2   4  25  113.89   11.46
  -2   4 -25   79.01    7.59
   2   4  25   76.35   16.31
   2   4  26   18.39    9.75
   2   4  26  -16.39   15.24
   2   4  27   12.63   10.25
   2   4  27  -15.89   16.17
   2   4  28  146.51   14.88
   2   4  28  127.73   20.08
   2   4  29   -6.37   17.31
   2   4  30   58.80   19.57
   2   4  31   -9.10   18.77
   2  -5 -31  -13.15   19.86
   2   5 -30   -8.09   21.60
   2  -5 -30  -16.75   18.61
   2   5 -29  -19.92   20.56
   2  -5 -29    9.26   17.68
   2  -5 -28   86.56   15.03
   2   5 -28  106.30   22.25
   2  -5 -28  109.64   20.16
   2  -5 -27   -0.93   12.03
  -2   5  27    7.99    9.39
   2  -5 -27   15.79   17.10
   2   5 -27   17.39   18.72
   2  -5 -26   85.64   17.71
   2   5 -26   60.35   18.71
   2  -5 -26   73.00   12.89
  -2   5  26   88.15   10.58
   2   5 -25   15.85   16.03
   2  -5 -25    6.58   14.10
   2  -5 -25    4.93   10.43
  -2   5  25   17.90    8.47
   2   5 -24   29.19   15.41
   2  -5 -24   11.94   14.13
  -2   5  24   24.95    8.12
   2  -5 -24    8.35    9.87
   2   5 -23   28.17   14.51
   2  -5 -23   33.05   13.76
   2  -5 -23   43.35   10.20
  -2   5  23   60.67    8.25
   2   5 -22    3.65   12.58
   2  -5 -22    4.01   12.03
   2  -5 -22   22.92    8.88
  -2   5  22   28.18    7.31
  -2  -5  21  206.45   13.84
   2   5 -21  146.45   18.17
   2  -5 -21  156.16   16.92
   2   5 -21  123.22    9.15
   2   5 -21  159.87    7.92
  -2   5  21  250.77   12.18
   2  -5 -21  215.21   13.49
  -2  -5  20    7.62    7.88
   2  -5 -20    2.07   10.59
   2   5 -20    7.64   11.17
   2   5 -20    5.06    5.11
   2  -5 -20   14.12    8.15
   2   5 -20   14.29    3.13
   2  -5 -19   82.03    9.30
  -2  -5  19   82.69    9.51
   2   5 -19   60.30   13.17
   2  -5 -19   67.79   12.64
   2  -5 -18   20.14    7.43
  -2  -5  18   10.56    7.09
   2  -5 -18   12.55    9.62
   2   5 -18   13.25   10.18
   2  -5 -17   49.07    8.08
  -2  -5  17   54.65    7.28
   2   5 -17   38.26   10.51
   2  -5 -17   50.77   10.88
  -2  -5  16  475.04   23.50
   2  -5 -16  417.97   26.55
   2   5 -16  442.67   27.49
  -2  -5  15   53.97    6.13
   2  -5 -15   36.66    8.92
   2   5 -15   28.94    9.45
  -2   5  15   46.74    8.40
   2  -5 -15   53.68    9.93
  -2  -5  14   -0.44    4.49
  -2   5  14    4.37    6.61
   2  -5 -14   -6.83    8.23
   2   5 -14   -6.55    8.13
   2  -5 -14   -3.93    7.25
  -2   5  13   68.55    8.74
   2  -5 -13   66.89    9.79
   2   5 -13   54.24    9.06
   2  -5 -13   64.18    8.70
  -2   5  12  367.53   19.31
   2  -5 -12  378.92   20.17
   2   5 -12  335.98   20.39
  -2   5  11  202.98   13.08
   2  -5 -11  219.71   14.12
   2  -5 -11  194.37   13.53
   2   5 -11  180.06   13.66
   2  -5 -10 1234.77   53.58
   2  -5 -10 1092.99   53.28
   2   5 -10 1132.02   53.85
   2  -5  -9  135.53   10.67
   2   5  -9  110.66    9.98
   2  -5  -9  107.70    9.15
   2  -5  -8  419.48   22.71
   2   5  -8  433.54   23.26
   2  -5  -8  497.70   23.78
  -2  -5   8  453.79   23.18
   2   5  -7   12.17    5.24
   2  -5  -7   12.26    4.68
   2  -5  -7   10.04    6.15
  -2  -5   7   11.14    2.82
  -2  -5   7   15.17    5.84
  -2  -5   6  379.57   19.20
   2   5  -6  368.70   16.87
   2  -5  -6  332.68   18.53
   2   5  -6  323.57   18.54
  -2   5   5  278.71   16.35
  -2  -5   5  292.47   15.99
   2   5  -5  296.10   14.36
   2   5  -5  266.05   15.60
  -2   5   4  372.87   20.75
   2  -5  -4  395.08   20.59
  -2  -5   4  403.86   20.50
   2   5  -4  395.41   19.28
  -2  -5   4  402.43   18.89
  -2   5   4  380.35   18.93
  -2   5   3    7.40    2.89
  -2   5   3    4.97    4.28
   2  -5  -3    6.39    5.18
  -2  -5   3    4.19    5.11
  -2   5   3    4.52    4.62
  -2   5   2   82.75    7.15
  -2   5   2   88.29    7.85
  -2  -5   2   90.47    7.77
   2  -5  -2   80.54    8.04
  -2   5   1  258.28   11.98
  -2   5   1  262.73   13.81
  -2   5   1  241.52   14.92
  -2  -5   1  255.59   14.46
   2  -5  -1  259.55   15.06
  -2   5   0   29.31    3.32
   2  -5   0   35.13    6.14
   2   5   0   42.12    5.63
  -2  -5   0   35.05    5.38
  -2   5   0   35.73    4.29
  -2   5   0   30.64    5.67
  -2  -5  -1    3.63    3.62
  -2   5  -1   11.60    6.18
  -2   5  -1    3.51    3.23
  -2  -5  -1   10.06    4.81
   2  -5   1    5.93    5.00
   2   5   1   11.60    4.42
  -2   5  -1    6.74    4.50
  -2   5  -2 1158.34   54.68
   2   5   2 1175.90   51.16
   2  -5   2 1138.81   51.29
   2   5   2 1212.00   52.93
   2  -5   2 1113.73   53.28
  -2   5  -2 1226.58   53.73
  -2  -5  -2 1208.43   52.78
  -2  -5  -2 1110.17   52.48
   2  -5   3  711.52   32.32
  -2   5  -3  647.01   34.91
  -2  -5  -3  715.22   33.23
   2   5   3  742.32   33.84
   2  -5   3  715.47   34.36
  -2  -5  -3  723.11   33.52
   2  -5   3  707.90   32.77
  -2   5  -4   71.41    8.04
  -2  -5  -4   68.53    6.38
   2   5   4   82.57    7.29
   2  -5   4   74.76    8.10
  -2  -5  -4   74.42    6.95
   2  -5   4   73.51    6.37
  -2   5  -5  131.51   10.47
  -2  -5  -5  134.23    8.87
   2  -5   5  148.98   10.46
   2   5   5  124.50    9.24
   2  -5   5  124.02    8.48
  -2   5  -6  546.22   27.59
  -2  -5  -6  569.21   26.21
   2  -5   6  538.02   25.81
   2   5   6  507.30   26.40
   2  -5   6  540.46   27.18
  -2   5  -7  701.49   34.54
  -2  -5  -7  741.91   33.61
   2  -5   7  676.53   32.84
   2   5   7  715.48   33.83
   2  -5   7  706.31   34.34
  -2   5  -8    9.28    5.68
   2  -5   8    6.52    6.00
  -2  -5  -8    5.80    5.65
   2   5   8   12.62    4.97
  -2   5  -9   57.28    7.61
   2  -5   9   63.37    9.12
   2   5   9   65.61    7.05
   2  -5   9   54.75    8.21
  -2  -5  -9   60.54    7.37
   2  -5  10   34.97    7.95
  -2   5 -10   28.63    7.07
   2   5  10   48.60    5.87
   2   5  10   29.26    6.18
  -2  -5 -10   41.82    7.18
   2  -5  11   28.83    7.63
  -2   5 -11   21.24    6.43
   2   5  11   35.31    5.56
   2   5  11   26.69    6.49
  -2  -5 -11   27.28    7.22
  -2   5 -12   48.84    7.54
   2  -5  12   46.81    9.02
   2   5  12   54.07    6.35
   2   5  12   46.54    7.55
   2   5  12   77.74    8.53
  -2  -5 -12   51.07    8.42
   2  -5  13   18.19    8.00
  -2   5 -13   25.77    6.54
   2   5  13   21.78    5.60
   2   5  13   28.71    7.62
   2   5  13   14.31    6.36
  -2  -5 -13   23.22    7.95
  -2   5 -14  238.31   15.22
   2  -5  14  249.94   17.60
   2   5  14  270.20   14.74
  -2  -5 -14  251.63   15.04
   2   5  14  259.69   16.58
   2   5  14  283.75   16.61
  -2  -5 -14  265.03   16.50
   2  -5  15   20.11    8.85
  -2  -5 -15   18.07    6.67
   2   5  15   29.90    6.62
   2   5  15   17.12    7.53
  -2   5 -15   11.38    6.53
   2   5  15   19.67    8.11
  -2  -5 -15   22.44    8.49
   2  -5  16   48.44   10.59
  -2  -5 -16   32.21    7.39
   2   5  16   34.80    6.89
  -2   5 -16   22.89    7.32
  -2  -5 -16   34.18    9.66
  -2  -5 -17   93.39    9.46
   2   5  17   89.89    9.11
  -2   5 -17   81.12    9.11
  -2   5 -17   84.92    9.91
   2  -5  17   94.89   12.80
  -2  -5 -18  288.61   16.91
  -2   5 -18  292.77   16.75
  -2   5 -18  297.36   18.03
   2   5  18  281.47   16.84
   2  -5  18  259.70   20.19
  -2  -5 -19   12.88    7.78
   2   5  19    1.14    7.48
  -2   5 -19    4.18    6.79
  -2   5 -19    8.00    8.69
   2  -5  19    0.44   10.71
  -2  -5 -20    1.20    7.97
   2   5  20   -2.15    8.10
  -2   5 -20    7.02    7.17
  -2   5 -20    3.36    8.41
   2  -5  20   -0.46   11.27
   2   5  21   -7.62    8.92
  -2  -5 -21    4.00    8.66
  -2   5 -21    8.10    7.37
  -2   5 -21    1.32    8.45
   2  -5  21    2.38   11.87
  -2  -5 -22  241.58   16.29
  -2   5 -22  267.12   15.16
   2   5  22  204.02   16.11
  -2   5 -22  187.54   15.22
   2  -5  22  238.54   20.36
  -2  -5 -23  170.82   14.55
  -2   5 -23  183.24   13.15
   2   5  23  146.41   14.70
  -2   5 -23  161.84   12.52
   2  -5  23  189.36   18.93
  -2  -5 -24    3.22   10.34
   2   5  24   13.81    9.84
  -2  -5 -25   49.14   12.93
   2   5  25  102.89   11.94
  -2  -5 -26    2.97   12.84
   2   5  26   68.00   11.38
   2   5  27   51.44   11.67
   2   5  28   59.91   12.93
  -2   5 -29   63.79   20.01
  -2  -5 -29   61.84   17.96
  -2  -5 -30  272.07   25.49
  -2   5 -30  294.58   28.69
   2   6 -30   24.51   21.28
   2  -6 -30   19.20   20.34
   2   6 -29    2.51   20.29
   2  -6 -29  -17.66   19.36
   2  -6 -28    3.71   18.21
   2   6 -28   21.50   19.34
   2  -6 -28    0.33   13.70
   2  -6 -27   64.48   19.04
   2   6 -27   67.98   19.96
   2  -6 -27   98.86   14.70
  -2   6  27  106.00   12.69
   2  -6 -26   78.42   18.67
   2   6 -26   77.22   19.25
   2  -6 -26  105.34   14.14
  -2   6  26  123.88   12.44
   2   6 -25  120.93   19.85
   2  -6 -25   88.33   18.37
   2  -6 -25  130.85   14.54
   2   6 -24    4.71   15.20
   2  -6 -24   28.00   14.98
  -2   6  24   46.18    9.44
   2  -6 -24   18.38   11.31
  -2   6  23   41.14   15.36
   2   6 -23   39.06   15.78
   2  -6 -23   39.28   14.18
   2   6 -23   34.06    3.91
   2  -6 -23   50.72   11.51
  -2   6  23   64.75    9.39
   2  -6 -22  101.62   16.04
   2   6 -22   96.85   16.93
   2  -6 -22  137.83   13.34
   2   6 -22  130.62    6.99
  -2   6  22  153.56   11.31
  -2   6  22  117.88   16.95
   2   6 -22   72.99    8.95
  -2   6  21    9.37   11.92
   2   6 -21   13.91    4.18
   2  -6 -21   13.03    9.65
   2  -6 -21   -2.16   12.92
   2   6 -21   -2.89   13.07
  -2   6  20  142.56   16.53
   2  -6 -20  147.69   12.70
   2   6 -20  101.08   15.52
   2  -6 -20   95.02   14.60
  -2   6  19   29.40   11.45
   2  -6 -19   29.19    8.77
   2  -6 -19   21.97   11.47
   2   6 -19   23.76   11.88
  -2   6  18   62.93   12.11
   2  -6 -18   71.37    9.87
   2  -6 -18   36.63   11.56
   2   6 -18   73.66   12.58
   2   6 -17   13.33   10.33
   2  -6 -17   19.74    9.85
  -2   6  17   19.81   10.68
   2  -6 -16   -6.68    9.44
   2   6 -16   -2.18    9.65
  -2   6  16    2.04    9.07
   2   6 -15  169.43   15.56
   2  -6 -15  189.49   15.38
  -2   6  15  209.26   16.07
   2  -6 -14    1.48    8.55
   2   6 -14    8.68    8.85
   2  -6 -13   -7.96    8.78
   2   6 -13   -2.24    8.06
   2  -6 -12   86.27   10.60
   2   6 -12   58.74    9.61
   2  -6 -12   69.22    9.18
   2   6 -11  573.42   28.89
   2  -6 -11  501.54   27.81
   2  -6 -11  569.42   28.78
  -2  -6  11  537.45   28.43
   2  -6 -10  113.82   10.00
   2   6 -10  117.60   10.67
   2  -6 -10  120.62   11.66
  -2  -6  10  122.72   11.33
   2   6  -9  284.45   17.05
   2  -6  -9  279.90   16.52
  -2  -6   9  327.97   17.86
  -2  -6   9  266.43   13.64
   2  -6  -9  331.45   18.17
   2   6  -8   26.68    4.03
   2   6  -8   25.43    6.46
   2  -6  -8   21.82    5.84
   2  -6  -8   28.08    8.08
  -2  -6   8   29.75    7.39
   2   6  -7    0.98    3.52
   2  -6  -7    1.10    4.95
   2   6  -7   -4.21    5.58
  -2  -6   7   -2.85    6.33
  -2  -6   6  231.10   14.62
   2   6  -6  233.29   12.31
  -2   6   6  219.15   12.40
   2   6  -6  189.30   12.92
  -2  -6   6  229.25   12.44
  -2  -6   5   20.91    6.79
   2  -6  -5   14.75    6.68
  -2   6   5   19.68    3.99
  -2  -6   5   12.38    3.68
   2   6  -5   13.29    4.88
  -2  -6   4  367.68   19.28
   2  -6  -4  333.29   19.09
  -2   6   4  325.55   18.22
   2   6  -4  313.72   17.55
   2  -6  -3  141.71   10.79
  -2   6   3  157.50   10.61
  -2  -6   3  158.47   11.41
   2  -6  -3  156.96   11.98
  -2   6   2  285.43   15.90
   2  -6  -2  315.76   17.74
  -2  -6   2  298.98   17.05
  -2   6   1  770.83   35.64
   2  -6  -1  789.88   37.62
  -2   6   1  762.37   37.72
  -2  -6   1  788.99   37.23
  -2  -6   0    3.76    4.94
   2  -6   0    5.19    6.55
  -2  -6   0    3.56    5.88
  -2   6   0    1.13    5.84
   2   6   0    7.98    5.12
  -2  -6  -1   44.72    6.60
  -2  -6  -1   44.37    6.76
   2  -6   1   54.91    7.95
   2   6   1   39.97    6.85
  -2   6  -1   53.28    7.58
  -2   6  -1   50.72    8.99
  -2  -6  -2   -0.23    4.63
  -2   6  -2   -0.75    6.71
  -2  -6  -2    0.46    5.39
   2  -6   2   -1.08    6.23
   2   6   2   -1.45    5.34
  -2   6  -2    2.03    5.92
  -2   6  -3  119.99   10.94
   2  -6   3  112.92    6.55
  -2  -6  -3   83.80    6.17
   2  -6   3  125.33   10.54
  -2  -6  -3  111.57    9.05
   2   6   3  116.72    9.55
  -2  -6  -3  117.05    8.85
  -2   6  -4   -2.39    6.14
  -2  -6  -4    4.64    4.86
   2   6   4    4.33    5.43
  -2  -6  -4    2.99    5.46
   2  -6   4    1.12    6.30
   2  -6   4    5.80    3.43
   2   6   4    3.77    3.21
  -2  -6  -5   23.54    5.77
   2  -6   5   18.82    7.08
   2   6   5   18.40    6.00
   2  -6   5   14.04    4.23
  -2   6  -5   17.53    7.42
  -2  -6  -6  742.33   35.31
   2  -6   6  778.21   36.82
   2   6   6  750.28   35.96
   2  -6   6  743.35   34.55
  -2   6  -6  702.13   36.74
  -2  -6  -7  199.38   11.95
  -2   6  -7  179.15   13.34
   2  -6   7  181.66   11.23
  -2  -6  -7  183.14   12.66
   2   6   7  171.28   12.53
   2  -6   7  192.20   13.61
  -2   6  -8  148.18   11.76
   2  -6   8  158.28   12.19
   2   6   8  130.22   10.70
  -2  -6  -8  149.31   11.40
   2  -6   8  136.38    9.63
  -2   6  -9   27.86    6.94
   2  -6   9   24.49    5.35
   2  -6   9    7.63    7.36
  -2  -6  -9   14.39    7.51
   2   6   9    9.87    6.23
  -2   6 -10   29.41    7.80
   2   6  10   35.65    7.71
  -2  -6 -10   38.09    8.09
   2  -6  10   45.87    8.63
  -2   6 -11   27.65    7.84
   2   6  11   51.73    6.75
   2   6  11   30.88    7.21
  -2  -6 -11   32.96    8.38
   2  -6  11   31.25    8.28
  -2   6 -12  278.70   17.26
   2   6  12  315.80   16.42
  -2  -6 -12  288.97   17.47
  -2   6 -13  491.27   26.35
   2  -6  13  474.64   28.14
   2   6  13  492.04   25.57
   2   6  13  458.81   26.92
  -2  -6 -13  543.24   27.35
   2  -6  14    1.54    9.10
  -2   6 -14    9.64    6.83
   2   6  14   15.11    6.51
   2   6  14    6.42    7.49
  -2  -6 -14    7.11    8.70
   2  -6  15   13.46   10.09
   2   6  15   15.88    7.06
  -2   6 -15   17.49    6.91
   2   6  15    0.34    7.77
  -2  -6 -15    1.72    9.27
  -2   6 -16  -13.97    8.38
   2   6  16    0.71    8.41
  -2  -6 -16   -6.64    7.79
   2   6  16    6.72    6.95
   2  -6  16    9.32   10.11
  -2   6 -17    8.66    7.59
   2   6  17   14.72    9.48
  -2  -6 -17   24.05    8.29
   2   6  17   19.96    7.76
   2  -6  17   20.92   10.87
  -2   6 -18  229.54   14.60
   2   6  18  203.36   17.25
  -2  -6 -18  207.86   15.12
   2   6  18  236.62   14.99
   2  -6  18  224.19   18.56
  -2  -6 -19   55.99    9.80
   2   6  19   32.99    9.25
   2   6  19   35.95   11.23
  -2   6 -19   27.03    8.36
  -2   6 -19   40.50   10.42
   2  -6  19   34.31   12.06
  -2  -6 -20  240.54   16.31
  -2   6 -20  227.68   14.83
   2   6  20  235.33   18.98
   2   6  20  252.61   16.03
  -2   6 -20  210.22   16.51
   2  -6  20  222.58   19.61
   2   6  21   24.83    9.62
  -2  -6 -21   29.57   10.10
  -2   6 -21   31.56   10.47
  -2   6 -21   36.29    8.36
   2   6  21   25.16   12.73
   2   6  22    7.07   10.11
  -2  -6 -22   52.71   11.27
  -2   6 -22   25.82   10.26
  -2   6 -22   54.39    9.15
   2   6  22   25.54   12.72
  -2   6 -23   99.84   10.49
   2   6  23   82.04   15.50
   2   6  23   83.90   12.96
  -2  -6 -23   87.87   12.67
   2   6  24   12.44   14.24
  -2  -6 -24    7.13   11.56
   2   6  24    2.26   12.02
  -2  -6 -25  143.69   16.98
  -2  -6 -25   98.43   14.40
  -2   6 -26  237.85   23.62
  -2  -6 -26  234.22   21.55
   2   6  26  248.55   17.86
  -2   6 -27   67.67   18.93
  -2  -6 -27   90.43   17.11
   2   6  27   75.17   13.08
  -2   6 -28   38.26   19.07
  -2  -6 -28   49.67   16.96
   2   6  28   47.84   13.14
  -2   6 -29   18.98   18.81
  -2  -6 -29   44.40   17.70
  -2  -6 -30   31.26   18.29
   2  -7 -30   20.59   21.68
   2  -7 -29   34.88   21.19
   2   7 -29   39.34   22.69
   2  -7 -28   -8.43   20.70
   2   7 -28  -11.28   20.46
   2   7 -27    7.68   19.31
   2  -7 -27   31.57   18.32
  -2   7  26   -2.75   17.87
   2  -7 -26   26.14   13.70
  -2   7  26   45.98   11.93
   2  -7 -26   -0.71   17.75
   2   7 -26   19.15   18.72
  -2   7  25   19.20   16.94
  -2   7  25   27.24   10.69
   2  -7 -25    4.89   12.29
   2   7 -25   -7.05   18.09
   2  -7 -25   -1.36   16.97
  -2   7  24   31.02   17.22
   2  -7 -24   39.20   12.72
  -2   7  24   60.50   11.09
   2   7 -24   19.53   16.68
   2  -7 -24   33.12   16.62
  -2   7  23   23.56   16.06
   2  -7 -23   41.14   12.08
  -2   7  23   52.62   10.49
   2  -7 -23   14.88   15.31
   2   7 -23   10.28   15.52
  -2   7  22    9.23   14.09
  -2   7  22   64.24   10.45
   2   7 -22   47.47    5.89
   2  -7 -22   38.91   12.06
   2  -7 -22   17.23   14.15
   2   7 -22    1.83   14.98
  -2   7  21   95.07   16.46
   2  -7 -21  113.86   12.96
   2   7 -21   64.36   15.91
   2  -7 -21   69.34   16.27
  -2   7  20    9.97   12.02
   2  -7 -20   25.95   10.38
   2  -7 -20    2.68   12.91
   2   7 -20   15.54   13.21
  -2   7  19   33.07   13.14
   2  -7 -19   33.84   10.45
   2   7 -19   22.71   12.73
   2  -7 -19   25.41   12.61
   2   7 -18   18.67   11.90
   2  -7 -18    4.83   11.81
  -2   7  18   17.13   11.66
   2   7 -17  208.60   18.81
   2  -7 -17  226.53   18.96
   2  -7 -16   21.55    9.80
   2   7 -16   12.74   10.80
  -2   7  16   22.96   10.86
   2   7 -15   62.12   11.85
   2  -7 -15   69.13   10.98
  -2   7  15   56.59   11.19
   2  -7 -14  106.15   11.70
   2   7 -14   99.82   12.09
  -2   7  14   91.45   12.39
   2  -7 -13    5.48    7.70
   2   7 -13    5.32    8.37
  -2   7  13    5.22    8.67
   2   7 -12  249.24   16.58
   2  -7 -12  210.28   15.28
  -2  -7  12  196.91   11.70
  -2   7  12  207.04   16.70
   2   7 -12  242.01   10.69
  -2   7  11   71.01   11.44
   2   7 -11   81.74   10.25
   2  -7 -11   69.69    9.25
   2   7 -10  133.07   11.66
   2  -7 -10  118.08   10.57
   2   7  -9  168.28    9.34
   2   7  -9  148.11   12.41
   2  -7  -9  131.94   11.19
  -2  -7   8   88.05   10.67
   2   7  -8   88.45    6.77
   2   7  -8   64.48    8.40
  -2   7   8   78.68    7.61
  -2  -7   8   77.81    7.48
  -2  -7   7    5.82    7.25
  -2  -7   7   -2.46    4.42
  -2   7   7    2.64    4.46
   2   7  -7   -1.12    4.87
  -2  -7   6  364.16   20.51
  -2   7   6  344.03   19.67
   2   7  -6  333.57   18.16
  -2  -7   5  264.06   16.96
   2  -7  -5  258.01   17.03
  -2   7   5  260.60   15.95
   2   7  -5  250.69   15.07
   2  -7  -4    3.44    6.80
   2  -7  -4   20.05    8.27
  -2  -7   4   12.58    7.46
  -2   7   4    9.73    6.07
   2   7  -4   10.89    6.29
   2  -7  -3    3.81    6.63
  -2  -7   3   13.25    7.53
   2  -7  -3   14.77    7.58
  -2   7   3    4.69    5.40
  -2   7   2   35.56    5.68
  -2  -7   2   50.63    8.73
   2  -7  -2   28.27    8.16
   2  -7  -2   26.23    7.39
   2  -7  -1   88.26   10.62
  -2  -7   1   94.58    9.79
   2  -7   0   85.70   10.62
  -2  -7   0   85.87    9.80
  -2  -7   0   88.81    8.99
  -2   7   0   83.28   11.77
  -2  -7  -1   12.00    6.45
  -2  -7  -1   16.17    7.26
   2  -7   1   17.52    7.87
   2   7   1   16.49    7.07
  -2   7  -1   14.82    8.96
  -2  -7  -2    1.88    6.35
   2  -7   2    3.20    8.10
  -2  -7  -2   -2.95    6.62
   2   7   2   -2.38    6.60
  -2   7  -2    1.70    8.27
   2   7   3  160.25   12.05
   2  -7   3  167.57   13.38
  -2  -7  -3  162.49   12.44
  -2  -7  -3  156.07   11.67
  -2   7  -3  145.83   13.87
  -2  -7  -4   18.33    6.15
  -2   7  -4   18.18    8.43
   2  -7   4   23.89    8.06
  -2  -7  -4   20.88    7.64
   2   7   4   22.55    7.00
  -2  -7  -5    6.22    6.49
  -2   7  -5   -3.41    8.06
  -2  -7  -5    2.49    2.35
  -2   7  -5    4.97    3.04
   2   7   5    6.02    7.18
   2  -7   5    6.43    7.85
   2   7   5    2.06    2.90
   2  -7   5    1.82    3.50
  -2  -7  -6   99.54    8.79
  -2   7  -6   86.47   10.63
  -2   7  -6   78.67    6.04
  -2  -7  -6   76.51    5.61
   2   7   6  100.56    9.94
   2  -7   6   80.93    6.58
  -2   7  -7  596.61   31.53
  -2  -7  -7  572.56   27.41
   2   7   7  657.01   31.63
  -2  -7  -7  627.85   30.16
  -2  -7  -8  272.44   16.02
  -2   7  -8  248.58   17.14
  -2  -7  -8  274.38   16.84
   2  -7   8  245.03   14.36
   2   7   8  281.12   17.20
  -2   7  -9  124.77   11.80
   2   7   9  132.13   11.54
  -2  -7  -9  132.24   12.01
   2  -7   9  105.69    8.95
  -2   7 -10   24.38    8.37
   2  -7  10   13.66    5.87
   2   7  10   14.96    7.74
  -2  -7 -10   17.40    9.19
   2   7  11   29.92    7.72
  -2   7 -11    8.22    7.88
   2  -7  11   15.17    5.98
   2   7  11   27.08    8.45
  -2  -7 -11   22.15    9.16
   2   7  12   91.30    9.27
  -2   7 -12   59.17    9.83
   2   7  12   58.79    9.89
   2  -7  12   70.67    8.13
  -2  -7 -12   80.85   11.20
  -2   7 -13   36.47    8.91
   2  -7  13   53.71    7.69
   2   7  13   61.58    8.86
   2   7  13   52.59   10.15
  -2   7 -14   63.17    9.47
   2   7  14   76.44    9.51
   2   7  14   78.82   11.15
  -2   7 -15  230.97   14.49
   2   7  15  212.91   14.68
   2   7  15  187.10   16.34
  -2   7 -16  455.39   24.37
   2   7  16  494.42   24.52
  -2   7 -17  132.49   12.08
   2   7  17  127.70   14.54
  -2  -7 -17  153.00   13.35
   2   7  17  144.38   12.41
   2   7  18   -0.84   10.38
  -2   7 -18   -7.26    8.43
   2   7  18   12.38    8.78
  -2  -7 -18    9.77   10.09
   2   7  19   24.62   11.96
  -2   7 -19   27.84    8.56
  -2  -7 -19   33.96   10.87
   2   7  19   34.40   10.09
   2   7  20   45.93   13.28
  -2   7 -20   55.89    9.47
  -2  -7 -20   61.61   12.05
   2   7  20   60.27   11.04
  -2  -7 -20   62.36   12.70
   2   7  21    8.31   12.20
  -2   7 -21   23.84    8.69
  -2  -7 -21   21.33   11.55
   2   7  21    3.86   10.37
  -2  -7 -21   24.87   11.96
  -2   7 -21   24.59   13.03
  -2   7 -22   42.02    8.93
   2   7  22   14.86   13.69
  -2  -7 -22   25.03   11.66
   2   7  22   15.16   10.95
  -2  -7 -22   32.78   12.67
  -2   7 -22   42.40   13.81
  -2   7 -23   26.40    8.99
   2   7  23    6.44   13.92
  -2  -7 -23    8.17   12.20
   2   7  23  -14.91   11.97
  -2   7 -23   13.04   14.29
  -2  -7 -23   29.50   12.95
   2   7  24   34.43   15.65
   2   7  24    0.34   12.71
  -2  -7 -24   14.35   12.56
  -2   7 -24   34.35   15.16
  -2  -7 -24   36.02   13.96
   2   7  25   80.30   18.04
   2   7  25   62.79   15.09
  -2  -7 -25  109.85   17.22
  -2   7 -25  100.41   18.06
   2   7  26   50.04   18.11
   2   7  26   15.36   14.73
  -2   7 -26   71.28   17.30
  -2  -7 -26   82.25   16.75
   2   7  27   -4.49   17.45
   2   7  27   -9.19   15.37
  -2  -7 -27   33.29   16.28
  -2   7 -27   31.19   17.80
   2   7  28   60.29   14.69
  -2   7 -28   26.61   18.42
  -2  -7 -28   13.68   16.25
  -2  -7 -29   16.22   17.54
  -2   7 -29   17.82   19.33
   2  -8 -28    0.77   18.88
   2  -8 -27    1.49   18.23
  -2   8  26   28.80   12.75
   2  -8 -26   -2.14   17.65
  -2   8  25   28.89   11.99
   2  -8 -25   10.95   16.32
   2  -8 -24  182.81   22.40
  -2   8  24  251.71   17.57
  -2   8  24  198.00   23.75
   2  -8 -23   27.51   15.08
   2  -8 -23   14.62   13.28
  -2   8  23   27.80   11.43
  -2   8  23   16.35   15.95
   2   8 -22    8.65   15.17
   2  -8 -22   40.01   14.98
   2  -8 -22   40.25   13.20
  -2   8  22   51.93   11.13
  -2   8  22   21.21   16.03
   2   8 -21   21.19   14.47
   2  -8 -21    9.64   13.68
   2  -8 -21   20.94   12.28
  -2   8  21    7.58   14.80
   2   8 -20  120.06   16.77
   2  -8 -20  131.59   17.06
   2  -8 -20  147.33   15.11
  -2   8  20   97.57   17.33
  -2   8  19   -5.35   13.27
   2   8 -19   18.29   12.89
   2  -8 -19   31.70   12.86
  -2   8  18  -12.41   13.04
   2  -8 -18    6.16   11.21
   2   8 -18    9.19   12.26
  -2   8  17   10.03   12.49
   2   8 -17   17.36   11.56
   2  -8 -17   19.01   11.25
  -2   8  16   37.59   12.77
   2  -8 -16   46.85   11.15
   2   8 -16   46.00   12.11
  -2   8  15   15.38   11.72
   2  -8 -15    8.89    9.44
   2   8 -15   11.71   10.87
  -2   8  14   32.06   11.36
   2  -8 -14   28.32    9.36
   2   8 -14   28.90   10.56
  -2   8  13    2.17    9.75
   2   8 -13   -4.17    9.38
   2  -8 -13    7.70    8.45
  -2   8  12   63.53   11.21
   2   8 -12   37.37    3.38
   2   8 -12   64.19   10.33
   2  -8 -12   51.86    9.13
  -2   8  11   35.05   10.62
   2   8 -11   39.72    4.34
   2   8 -11   26.23    8.97
  -2   8  10   36.04    9.61
  -2   8  10   32.21    7.10
  -2  -8  10   35.12    6.66
  -2   8   9   -6.88    9.59
  -2   8   9    4.24    5.27
  -2  -8   9    0.30    4.96
   2   8  -9   -9.12    5.56
  -2   8   8    2.87    9.68
  -2   8   8    4.22    7.95
   2   8  -8    4.20    5.44
  -2   8   7   -7.75   10.11
  -2   8   7   10.13    7.94
   2   8  -7    2.87    5.92
   2   8  -6  203.22   12.98
  -2   8   6  191.25   13.81
   2   8  -5    3.81    6.84
  -2   8   5   -4.05    7.07
   2  -8  -5    3.22    7.86
   2   8  -4   10.89    7.50
   2  -8  -4    4.94    7.59
  -2   8   4   14.32    6.44
   2   8  -3   30.35    8.81
   2  -8  -3   16.42    8.01
  -2   8   3   28.55    5.85
   2  -8  -2  216.24   15.82
  -2  -8   1    2.93    8.37
  -2  -8   1   -5.20    8.30
  -2  -8   0   98.33   11.56
  -2  -8   0   85.09   10.61
  -2   8   0   82.46   13.25
  -2  -8  -1   74.13   10.14
  -2  -8  -1   87.20   10.80
   2   8   1   80.49   10.55
  -2   8  -1   95.09   12.96
  -2  -8  -2  100.25   11.40
   2   8   2   99.21   11.56
  -2  -8  -2  105.41   10.94
  -2   8  -2  112.34   13.49
  -2  -8  -3   11.76    7.46
  -2  -8  -3   11.77    8.73
   2   8   3    6.26    8.53
  -2   8  -3   13.64   10.28
   2   8   4   86.11   10.83
  -2  -8  -4   99.74   11.24
  -2  -8  -4   79.86    9.82
  -2   8  -4   78.09   11.74
  -2  -8  -5    7.41    7.62
   2   8   5   -7.10    8.34
  -2   8  -5    6.36    9.57
  -2   8  -6  117.94   13.12
   2   8   6  129.37   12.43
  -2  -8  -6  118.31   11.27
  -2   8  -7  175.89   14.25
   2   8   7  123.94    7.39
  -2   8  -7  124.92    8.25
   2  -8   7  131.43    8.02
   2   8   7  201.56   14.10
  -2  -8  -7  176.06   12.46
  -2  -8  -8   28.37    8.25
  -2   8  -8   21.29    8.79
  -2   8  -8   15.30    5.47
  -2  -8  -8   10.05    4.51
   2   8   8   15.07    8.78
   2  -8   8   16.87    5.09
   2   8   9   25.50    9.85
  -2   8  -9   21.28    9.23
  -2   8  -9   27.90    6.09
  -2  -8  -9   16.99    5.44
   2   8  10  250.95   18.18
  -2   8 -10  290.40   18.04
  -2   8 -10  234.50   14.51
  -2  -8 -10  251.78   14.39
   2   8  11   23.34    8.79
  -2   8 -11    0.33    9.43
  -2  -8 -11   10.28    6.59
  -2   8 -11   17.92    6.74
   2   8  11   10.32    9.60
   2  -8  11   14.87    5.97
   2   8  12   68.16   10.16
  -2   8 -12   44.13   10.16
  -2   8 -12   41.98    8.03
  -2  -8 -12   43.80    7.90
   2   8  12   48.50   10.67
   2  -8  12   36.61    7.16
   2   8  13   26.03    9.20
  -2   8 -13   -7.30    9.49
  -2  -8 -13    1.98    7.07
  -2   8 -13    9.44    7.46
   2   8  13    4.86    9.43
   2  -8  13    2.35    6.44
   2   8  14  202.95   14.04
  -2   8 -14  171.43   13.55
  -2   8 -14  152.63   12.88
  -2  -8 -14  155.84   12.98
   2   8  14  161.38   15.12
   2  -8  14  146.47   11.87
  -2   8 -15  163.71   13.00
   2   8  15  151.35   14.99
  -2   8 -15  130.35   13.01
  -2  -8 -15  128.76   12.52
   2   8  15  177.80   13.87
   2   8  16    4.67   10.75
  -2   8 -16   31.06    8.73
  -2   8 -16   15.81    9.40
  -2  -8 -16   29.06    9.52
   2   8  16   23.56    9.69
   2   8  17   32.21   12.14
  -2   8 -17   18.92    9.06
  -2  -8 -17   41.75   10.60
  -2   8 -17   53.19   11.08
   2   8  17   50.17   10.76
  -2   8 -18   -5.38    9.21
   2   8  18   15.12   12.30
  -2   8 -18   20.94   10.66
  -2  -8 -18   20.89   10.47
  -2  -8 -18   25.98   11.48
   2   8  18   20.06   10.73
  -2   8 -19   16.38    8.91
   2   8  19   20.61   12.71
  -2  -8 -19   23.97   11.13
  -2   8 -19   37.44   12.05
  -2  -8 -19   39.20   12.42
   2   8  19   34.84   11.26
   2   8  20   33.71   13.81
  -2   8 -20   39.58    9.31
  -2   8 -20   30.12   12.84
  -2  -8 -20   33.09   12.00
  -2  -8 -20   29.65   12.62
   2   8  20   39.51   11.92
  -2   8 -21   91.05   10.41
   2   8  21   65.80   15.78
  -2   8 -21   53.54   13.93
  -2  -8 -21   73.05   14.20
  -2  -8 -21   52.78   13.28
   2   8  21   71.21   13.16
   2   8  22  113.89   17.82
  -2  -8 -22   98.44   15.52
  -2  -8 -22  121.75   15.51
   2   8  22  102.28   14.61
   2   8  23    2.24   15.29
  -2  -8 -23   15.08   13.66
   2   8  23    4.77   12.55
   2   8  24    4.67   15.86
  -2  -8 -24   29.04   15.05
   2   8  24   -2.14   13.49
   2   8  25   73.47   18.94
  -2  -8 -25   39.79   16.57
   2   8  25   37.15   15.33
  -2  -8 -26   72.14   17.80
   2   8  26   46.37   16.72
  -2  -8 -27   49.23   18.19
  -2  -8 -28   11.61   17.75
  -2   9  24   38.60   13.77
  -2   9  23   58.30   13.33
  -2   9  22   52.01   13.16
  -2   9  21    9.25   15.96
  -2   9  20    7.13   15.27
   2  -9 -20    8.79   13.54
  -2   9  19   57.93   16.14
   2  -9 -19   68.68   14.55
  -2   9  18    8.79   13.75
   2  -9 -18   -4.52   11.63
  -2   9  17    9.48   13.31
   2  -9 -17    7.58   11.01
  -2   9  16   -2.03   12.82
   2  -9 -16   -3.52   11.09
  -2   9  15    8.35   11.81
   2  -9 -15   -0.68    9.83
  -2   9  14  100.34   15.34
  -2   9  13    7.07   11.99
  -2   9  12   58.66    8.44
  -2   9  12   69.09   13.86
  -2   9  11   -5.11   11.89
   2   9 -11   11.08    3.96
  -2   9  10   11.41   11.86
  -2   9  10   10.29    9.41
  -2   9   9    6.87   10.69
  -2   9   9   11.49    9.89
   2   9  -9    7.75    6.15
  -2   9   8  132.75   15.47
  -2   9   8  122.87   12.97
   2   9  -8  140.98   10.40
   2  -9  -7   73.54   11.33
  -2   9   7   86.33   13.16
  -2   9   7   93.91   10.78
   2   9  -7   97.69    9.60
   2  -9  -6  165.92   14.65
   2   9  -6  168.89   12.63
  -2   9   6  153.32   15.32
  -2   9   6  149.44   12.37
   2   9  -5   27.29    8.54
  -2   9   5   19.11    7.02
   2  -9  -5   20.48    9.54
  -2   9   5   25.76   10.61
   2   9  -4   -8.36    8.78
  -2   9   4    0.64    5.46
   2  -9  -4   -1.49    9.05
  -2   9   4   -4.25    9.40
  -2   9   3  106.32   13.18
   2  -9  -3   92.84   12.55
   2   9  -3  100.51   12.18
   2  -9  -2   47.81   10.73
  -2  -9   2   51.98   11.04
   2   9  -2   56.77   11.50
  -2  -9   1    7.76    9.16
   2  -9  -1   12.12   10.14
  -2   9   1    5.39   12.64
  -2  -9   0    9.76    9.47
  -2   9   0   15.98   12.40
  -2  -9  -1   86.97   11.19
  -2   9  -1   95.39   14.75
  -2  -9  -2    1.37    8.81
  -2   9  -2    7.82   12.16
  -2  -9  -3   15.52    8.50
   2   9   3   32.27   10.26
  -2   9  -3   26.37   11.81
  -2  -9  -4   64.09   10.50
   2   9   4   69.31   12.51
  -2   9  -4   66.62   12.93
  -2  -9  -5   93.66   10.90
   2   9   5  103.48   12.95
   2   9   5   63.98    5.63
  -2   9  -5   68.33   13.03
  -2  -9  -6    3.96    8.58
   2   9   6   11.07    9.59
  -2   9  -6    4.38   10.89
  -2  -9  -7   41.38    9.22
   2   9   7   37.52   10.53
  -2   9  -7   38.25   11.50
  -2   9  -8   63.88   12.12
  -2  -9  -8   50.73   10.29
   2   9   8   37.89   10.76
   2   9   9   15.26   10.59
  -2   9  -9   21.35   10.67
   2   9  10   52.68   11.99
   2   9  10   46.55    5.56
  -2  -9 -11   36.72    6.56
   2   9  11   39.37   11.65
   2   9  11   51.18   10.68
  -2   9 -12   85.36   12.30
  -2  -9 -12   51.35    8.53
   2   9  12   82.07   14.15
  -2   9 -13   -2.55   10.11
  -2  -9 -13   -2.24    7.70
   2   9  13    3.86   11.26
   2   9  13   26.81   10.57
  -2   9 -14   49.95   10.47
  -2  -9 -14   16.98    8.77
   2   9  14   32.48   12.38
   2   9  14   52.55   11.33
  -2   9 -15   19.95    9.11
  -2  -9 -15    6.61    9.22
   2   9  15    4.83   11.97
   2   9  15   21.57   10.86
  -2   9 -16   87.67   10.86
  -2  -9 -16   59.86   11.89
   2   9  16  108.20   13.17
   2   9  16   86.84   14.56
  -2  -9 -17   12.78   11.26
   2   9  17   14.79   11.42
   2   9  17    6.84   12.10
  -2   9 -17  -18.22   10.31
  -2  -9 -18    3.86   11.80
   2   9  18   30.97   12.14
  -2   9 -18   -9.13    9.67
   2   9  18   14.39   12.97
  -2  -9 -19   -2.89   12.09
   2   9  19   22.44   13.94
  -2  -9 -19   14.76   12.87
   2   9  19   15.38   12.75
   2   9  20   15.03   14.61
   2   9  20   21.59   13.08
   2   9  21   82.13   17.69
   2   9  21   73.41   14.94
   2   9  22   11.88   15.94
   2   9  23   19.99   17.11
  -2  10  17   26.35   15.43
  -2  10  16    4.41   14.80
  -2  10  15   17.27   14.68
  -2  10  14   24.23   14.83
  -2  10  13   96.47   16.78
  -2  10  12    5.19   13.74
  -2  10  11   14.72   13.26
  -2  10  10   14.44   13.13
  -2  10   9   32.40   13.63
   2  10  -9   22.86    7.20
  -2  10   8    4.84   12.31
   2 -10  -8    1.54   11.03
   2  10  -8    9.29    7.50
   2 -10  -7    6.66   10.62
  -2  10   7    3.33   11.76
   2  10  -7   11.26    8.47
   2 -10  -6   31.53   10.96
  -2  10   6   25.87   12.84
   2  10  -6   28.53    9.43
   2 -10  -5    8.73   10.63
  -2  10   5    6.15   11.95
   2  10  -5    7.52    9.68
   2 -10  -4    0.81   10.77
  -2 -10   4    9.45   12.06
  -2  10   4   13.66   12.72
   2  10  -4   11.77   10.33
   2 -10  -3   -2.94   11.57
  -2 -10   3   -5.06   11.48
  -2  10   3   10.40   12.97
   2  10  -3   -0.38   10.60
  -2  10   3   -1.38   15.51
  -2 -10   2   45.92   12.28
   2 -10  -2   51.14   13.30
  -2  10   2   45.33   13.39
  -2  10   2   52.20   15.93
   2  10  -2   50.14   12.60
   2 -10  -1   68.13   13.59
  -2 -10   1   73.56   13.16
   2  10  -1   79.67   13.93
  -2  10   1   90.02   17.49
   2 -10   0  104.64   14.96
  -2 -10   0  103.67   14.10
  -2  10   0  104.37   17.75
   2 -10   1   10.76   12.50
  -2 -10  -1    2.36   10.69
  -2  10  -1   13.44   14.01
  -2 -10  -2    5.68   10.27
  -2  10  -2   19.62   14.10
  -2 -10  -3   80.75   12.48
  -2  10  -3   84.15   15.35
  -2 -10  -4   90.72   12.57
   2  10   4   85.73   13.72
  -2  10  -4   97.60   15.76
  -2 -10  -5    6.67    9.86
   2  10   5    8.40   11.72
  -2  10  -5   -4.45   12.68
  -2 -10  -6   16.52   10.38
   2  10   6    1.78   11.86
  -2  10  -6    0.46   12.16
  -2 -10  -7   15.97   10.37
   2  10   7    5.62   11.51
  -2  10  -7   -4.46   11.85
  -2 -10  -8   48.52   11.58
   2  10   8   37.61   12.42
  -2  10  -8   34.28   12.48
   2  10   9   27.68   12.19
  -2  10  -9   41.79   12.33
   2  10  10   11.07   11.86
  -2  10 -10   32.20   11.89
   2  10  11   32.82   13.29
   2  10  11   56.95   12.12
  -2  10 -11   23.32   11.66
   2  10  12   49.44   13.99
  -2  10 -12   65.57   12.94
   2  10  13    3.27   12.91
   2  10  13   25.00   12.48
  -2  10 -13   -5.75   11.11
   2  10  14   97.34   14.14
   2  10  14   60.75   15.11
   2  10  15  115.76   14.96
   2  10  15   66.09   15.74
   2  10  16   26.70   13.05
   2  10  16   20.89   14.94
   2  10  17   -1.01   14.39
   2  10  18    8.26   14.63
   2  10  19   -6.35   15.51
  -2  11  11    8.09   13.78
  -2  11  10   16.86   14.51
   2 -11  -9    5.84   12.94
  -2  11   9   -0.52   13.77
   2 -11  -8   17.73   13.18
  -2  11   8    4.12   13.42
   2 -11  -7  100.72   15.27
  -2  11   7   99.96   16.87
   2 -11  -6   18.17   12.78
  -2  11   6    8.52   14.23
   2 -11  -5   17.53   13.08
  -2 -11   5  -10.35   13.97
  -2  11   5   -0.54   13.02
   2 -11  -4   -7.06   12.74
  -2 -11   4    0.93   12.95
  -2  11   4   16.37   14.33
  -2  11   4   18.99   19.13
  -2 -11   3   -9.68   13.77
   2 -11  -3    9.42   12.89
  -2  11   3   -4.19   13.50
  -2  11   3    2.19   17.22
   2  11  -3    5.56   12.07
  -2 -11   2   -2.72   12.87
   2 -11  -2   11.18   13.11
  -2  11   2   -0.70   17.15
   2  11  -2   -7.40   12.26
  -2 -11   1    4.93   13.23
   2 -11  -1   12.79   13.77
  -2  11   1    8.03   16.69
   2  11  -1    0.95   13.26
  -2 -11   0    0.87   12.23
   2 -11   0    2.40   13.68
  -2  11   0   -7.09   16.01
   2  11   0   -1.03   13.79
   2 -11   1    0.49   13.69
  -2 -11  -1    3.38   12.12
  -2  11  -1    9.26   15.35
   2 -11   2   -1.97   14.23
  -2 -11  -2    5.49   12.62
  -2  11  -2    8.23   14.64
  -2 -11  -3   19.54   12.37
  -2  11  -3   17.09   15.03
  -2 -11  -4   19.00   12.38
  -2  11  -4   -0.55   15.11
  -2 -11  -5   43.62   13.15
  -2  11  -5   15.98   15.06
  -2 -11  -6   56.48   13.40
   2  11   6   50.25   14.33
  -2  11  -6   42.78   14.68
  -2 -11  -7   16.72   12.06
   2  11   7   17.53   13.86
  -2  11  -7    7.37   13.16
   2  11   8   44.78   13.02
  -2 -11  -8   19.07   11.89
   2  11   8   12.26   13.58
  -2  11  -8   12.13   13.12
   2  11   9   96.18   16.39
  -2  11  -9  112.74   15.75
   2  11  10   13.26   13.75
   2  11  11   11.90   13.66
   2  11  12   -3.39   14.16
   2  11  13    6.46   14.03
   2  11  14   47.11   15.83
   2  11  15    3.10   14.85
  -2  12   6   -8.42   21.70
  -2  12   5   -0.81   20.40
  -2  12   4   36.59   20.73
  -2  12   3    8.96   19.22
  -2  12   2   13.58   18.62
  -2  12   1    3.48   18.00
  -2  12   0   32.56   18.76
  -2  12  -1    3.16   16.97
  -2  12  -2   -3.68   16.63
   3   0 -32  -14.51   21.75
   3   0 -31   26.00   20.40
   3   0 -30   -6.26   19.19
   3   0 -29   52.29   18.96
   3   0 -28  -13.79   16.83
  -3   0  27   20.82   14.11
   3   0 -27    9.24   15.39
  -3   0  26    8.32   12.35
   3   0 -26    6.62   14.32
  -3   0  25  744.46   38.75
   3   0 -25  637.72   40.46
   3   0 -24   -4.68   12.74
  -3   0  24   -2.32   11.20
  -3   0  24   10.98    8.25
   3   0 -23    4.43   11.22
  -3   0  23   10.98    7.84
  -3   0  23   14.02   11.44
   3   0 -22   -1.21   11.48
  -3   0  22    6.42    8.01
  -3   0  22    8.13    7.10
  -3   0  22   -1.32   10.27
   3   0 -21  704.92   41.47
  -3   0  21  766.94   36.41
  -3   0  21  807.47   36.61
  -3   0  21  771.17   40.48
   3   0 -20   -1.09    9.44
  -3   0  20    1.96    6.82
  -3   0  20    9.58    5.97
  -3   0  20    5.30    9.09
   3   0 -19  368.10   24.84
  -3   0  19  391.35   20.54
  -3   0  19  413.19   20.57
  -3   0  19  414.79   24.17
  -3   0  18   -4.39    6.11
  -3   0  18    1.49    7.90
   3   0 -18    1.95    8.22
  -3   0  17   18.84    5.89
  -3   0  17   19.35    7.91
   3   0 -17   18.86    7.99
  -3   0  16    2.59    4.99
  -3   0  16    2.99    7.01
   3   0 -16    3.93    7.30
  -3   0  15  277.75   14.22
  -3   0  15  244.68   16.65
   3   0 -15  263.87   17.56
  -3   0  14    2.28    1.11
  -3   0  14   -0.25    4.15
  -3   0  14   -0.30    5.93
   3   0 -14    1.55    6.03
  -3   0  13 2559.64  107.73
  -3   0  13 2443.30  110.19
   3   0 -13 2326.72  111.54
  -3   0  12   -0.32    3.46
  -3   0  12   -2.06    5.33
   3   0 -12    0.35    5.07
  -3   0  11  244.59   12.74
   3   0 -11  311.01   16.91
  -3   0  10    0.86    2.71
  -3   0  10   -3.03    4.28
   3   0 -10    1.19    3.77
  -3   0   9 1650.05   69.41
  -3   0   9 1563.33   71.19
  -3   0   8    2.47    1.99
  -3   0   8   -2.42    3.51
   3   0  -8    0.27    3.46
  -3   0   8    4.83    3.72
  -3   0   7   40.94    2.99
  -3   0   7   44.12    3.63
  -3   0   7   38.70    4.34
   3   0  -7   42.44    5.06
  -3   0   7   33.17    5.01
  -3   0   6    1.25    1.37
  -3   0   6    2.63    2.31
  -3   0   6   -0.26    2.70
   3   0  -6   -0.71    2.69
  -3   0   6   -0.20    3.61
  -3   0   5  106.46    6.46
  -3   0   5  113.79    6.38
  -3   0   5  100.73    7.79
   3   0  -5   86.48    7.37
   3   0  -4   -0.97    1.02
   3   0  -4   -1.40    2.82
  -3   0   4    0.43    3.38
  -3   0   4    0.95    2.30
  -3   0   4   -1.86    1.90
  -3   0   3 1585.60   75.46
   3   0  -3 1687.41   77.05
  -3   0   3 1835.62   75.51
  -3   0   3 1818.20   74.40
  -3   0   3 1881.76   76.32
  -3   0   2   -1.20    2.05
  -3   0   2   -2.26    3.89
  -3   0   2    2.37    2.62
  -3   0   2   -0.40    2.46
  -3   0   2   -0.09    1.14
   3   0  -2   -0.65    2.17
  -3   0   2    2.87    2.76
  -3   0   1  175.89    9.51
  -3   0   1  169.23    9.93
   3   0  -1  161.97    9.83
  -3   0   1  205.27   10.00
  -3   0   1  188.41    9.94
   3   0  -1  156.87    9.77
   3   0   0    0.66    1.88
  -3   0   0    1.00    2.56
   3   0   0    0.15    2.20
  -3   0   0   -2.29    2.01
  -3   0   0   -0.68    2.32
   3   0   0    2.13    2.27
  -3   0  -1    7.63    3.15
   3   0   1   11.07    2.83
  -3   0  -1   13.16    2.45
   3   0   1   12.88    2.76
  -3   0  -2   -1.32    2.82
   3   0   2   -0.34    2.62
   3   0   2    0.41    0.90
  -3   0  -2   -2.75    2.16
   3   0   2    1.11    2.34
  -3   0  -3 4780.22  175.15
   3   0   3 4955.91  176.00
   3   0   3 3551.88  174.56
  -3   0  -3 3502.07  174.46
   3   0   4   -0.38    2.70
  -3   0  -4    0.41    1.95
   3   0   4    0.15    2.89
   3   0   5  787.57   36.48
  -3   0  -5  743.05   35.48
   3   0   5  828.68   36.15
   3   0   6   -0.88    3.36
   3   0   6    2.30    3.41
  -3   0  -6   10.34    2.78
  -3   0  -7 3394.50  142.28
   3   0   7 3526.10  143.85
  -3   0  -7 2975.94  142.43
   3   0   7 3390.77  143.17
   3   0   8   -0.20    3.81
  -3   0  -8    3.19    2.97
   3   0   8    4.37    4.09
  -3   0  -8   -0.96    2.90
   3   0   9 1299.09   59.86
   3   0   9 1216.54   60.17
  -3   0  -9 1423.10   58.79
   3   0  10    0.87    4.51
  -3   0 -10    3.67    3.27
   3   0  10   -0.25    4.31
   3   0  11   76.90    7.69
  -3   0 -11  102.15    6.49
   3   0  11   77.98    8.12
   3   0  12    5.61    5.12
  -3   0 -12   -2.88    4.05
   3   0  12    1.88    4.92
   3   0  13   74.65    8.26
  -3   0 -13   85.78    6.38
   3   0  13   92.21    8.53
   3   0  14    7.56    5.90
  -3   0 -14    1.29    3.94
   3   0  14    5.44    5.52
   3   0  15  250.55   15.55
  -3   0 -15  238.15   12.52
   3   0  15  240.92   15.42
   3   0  16    3.37    6.41
  -3   0 -16   -0.11    3.96
   3   0  16    8.10    7.14
  -3   0 -16    2.18    5.17
   3   0  16    0.60    6.14
   3   0  17   91.61   10.03
  -3   0 -17   98.21    7.06
   3   0  17  114.10    9.73
   3   0  17  102.59   10.58
   3   0  18    0.93    7.18
  -3   0 -18    3.78    4.17
   3   0  18   -1.34    7.17
   3   0  18   12.87    7.57
   3   0  19    2.49    6.94
   3   0  19   15.65    7.67
  -3   0 -19   10.36    4.41
   3   0  19   13.90    8.98
   3   0  20    8.98    7.72
  -3   0 -20    4.02    4.36
  -3   0 -21 1032.63   45.07
   3   0  21  963.80   48.09
   3   0  22    6.30    7.67
   3   0  23   -2.64    7.99
   3   0  24   17.06   11.86
   3   0  25  851.38   44.17
   3   0  26   32.58   13.57
   3   0  27  236.66   20.95
   3   0  28    7.75   14.11
   3   0  29   97.51   17.42
   3   0  30   19.05   15.67
   3   0  31   -4.65   15.64
   3   0  32    7.39   16.74
   3   1 -32   -1.98   22.55
   3   1 -31  785.64   49.98
  -3  -1  30   93.36   18.09
   3   1 -30   51.10   20.96
  -3  -1  29   27.85   15.45
   3   1 -29    4.34   17.57
  -3  -1  28   41.77   15.08
   3   1 -28   29.77   17.61
  -3  -1  27   98.89   16.27
   3   1 -27  130.20   19.30
  -3  -1  26   52.28   13.97
   3   1 -26   28.56   15.52
  -3  -1  25   58.01   10.09
  -3   1  25   74.29   14.47
  -3  -1  25   80.27   14.23
   3   1 -25   71.57   16.14
  -3   1  24   -1.68    4.17
  -3  -1  24    3.30    8.21
  -3   1  24   24.95   12.34
   3   1 -24    4.08   13.04
  -3   1  23   16.34    3.90
   3   1 -23   46.07   13.57
  -3  -1  23   28.71    8.40
  -3   1  23   34.98   12.23
  -3   1  22  195.30   10.49
   3   1 -22  244.19   20.01
  -3  -1  22  226.60   13.78
  -3   1  22  241.20   14.67
  -3  -1  22  235.73   14.27
  -3   1  22  198.51   17.62
  -3   1  21   13.90    3.12
   3   1 -21    4.07   10.54
  -3  -1  21    9.11    7.14
  -3   1  21   24.05    7.32
  -3  -1  21   10.77    6.89
  -3   1  21    0.42    9.02
  -3   1  20  101.82    6.62
   3   1 -20  138.52   15.38
  -3  -1  20  141.85    9.93
  -3  -1  20  143.96    9.82
  -3   1  20  107.23   13.17
  -3   1  19  535.01   25.79
   3   1 -19  638.73   33.97
  -3  -1  19  687.41   28.34
  -3  -1  19  677.11   28.38
  -3   1  19  523.44   31.25
   3   1 -18   74.57   11.14
  -3  -1  18  101.08    8.10
  -3   1  18   87.92    5.13
  -3  -1  18   95.33    7.77
  -3   1  18   66.85   10.32
   3   1 -17   10.34    8.08
  -3   1  17   11.06    2.41
  -3  -1  17   13.80    5.50
  -3  -1  17   19.15    5.02
  -3   1  17    9.39    7.81
   3   1 -16  352.08   22.11
  -3  -1  16  380.03   18.37
  -3  -1  16  382.36   18.12
  -3  -1  15  721.45   31.96
  -3  -1  15  663.53   31.67
  -3   1  15  613.88   34.25
   3  -1 -14    4.69    3.72
  -3  -1  14   13.72    4.60
  -3   1  14    9.13    6.32
   3   1 -14   13.49    6.51
  -3  -1  13  434.67   20.29
   3  -1 -13  418.85   20.14
  -3   1  13  402.86   22.35
   3   1 -13  440.75   24.04
   3  -1 -12   98.88    6.49
  -3  -1  12  102.70    7.02
  -3   1  12  101.52    8.87
   3  -1 -11   51.31    4.09
  -3   1  11   55.92    6.52
   3   1 -11   51.56    7.08
   3  -1 -10  675.92   30.25
  -3   1  10  695.09   32.23
   3   1 -10  670.52   33.43
   3  -1  -9  150.93    7.50
  -3   1   9  141.06    9.27
   3   1  -9  124.95   10.07
  -3   1   9  151.97   10.03
   3  -1  -8  505.88   21.64
   3   1  -8  483.75   21.41
  -3  -1   8  472.24   20.97
  -3   1   8  531.76   23.34
   3   1  -8  591.58   25.55
  -3   1   8  388.23   23.25
   3  -1  -7 1272.63   55.46
  -3  -1   7 1334.30   55.14
   3   1  -7 1175.40   55.67
  -3   1   7 1441.92   57.02
  -3   1   7 1114.05   57.36
   3   1  -7 1350.22   58.76
  -3   1   6    9.58    1.86
  -3  -1   6    5.24    1.58
   3   1  -6    7.98    2.10
  -3   1   6    7.88    2.61
  -3   1   6    4.58    3.79
   3   1  -6    5.77    3.41
  -3   1   5  233.89   10.56
  -3   1   5  227.09   12.88
   3   1  -5  237.14   13.24
   3   1  -5  203.68   10.99
  -3  -1   5  225.15   10.50
  -3   1   5  221.91   11.29
  -3  -1   4    5.51    1.82
   3  -1  -4    5.82    1.21
  -3   1   4    5.68    1.50
  -3  -1   4    5.92    1.90
  -3   1   4    6.31    3.75
   3   1  -4    4.28    2.95
   3   1  -4    6.99    2.02
  -3   1   4    7.45    2.08
  -3  -1   4    7.30    3.16
   3  -1  -3  239.50   11.77
  -3  -1   3  279.26   12.42
   3   1  -3  227.44   12.38
  -3   1   3  272.69   14.77
   3   1  -3  240.72   14.35
  -3  -1   3  262.25   13.86
  -3  -1   3  283.00   12.26
  -3  -1   3  274.48   13.65
  -3   1   3  291.98   14.21
  -3  -1   2    5.03    3.22
  -3  -1   2    0.59    1.96
  -3  -1   2    4.42    1.64
   3   1  -2    5.91    2.03
  -3   1   2    4.57    2.71
  -3   1   2    4.95    4.33
  -3   1   2    6.31    1.72
  -3  -1   2    3.10    2.55
  -3   1   2    4.26    3.38
   3  -1  -2    1.94    2.28
  -3  -1   1  384.12   17.01
  -3  -1   1  341.06   16.04
  -3   1   1  351.85   18.28
   3  -1  -1  378.58   18.40
  -3  -1   1  394.37   18.26
  -3   1   1  376.64   16.90
  -3   1   1  395.28   18.36
   3  -1  -1  369.84   18.61
  -3  -1   1  312.14   17.47
  -3  -1   0  219.20   11.02
   3   1   0  213.70   10.08
   3  -1   0  237.56   12.59
  -3  -1   0  275.94   11.21
  -3   1   0  242.64   12.43
   3  -1   0  269.63   12.51
  -3   1   0  210.66   10.64
   3  -1   0  188.47   11.75
  -3  -1  -1  112.28    6.04
   3   1   1  110.80    6.10
   3   1   1  106.50    4.94
   3  -1   1  109.22    7.30
  -3   1  -1  119.57    7.19
  -3   1  -1   95.09    5.35
   3  -1   1  120.18    6.96
   3  -1   2 1647.03   76.00
  -3   1  -2 1705.48   75.96
  -3  -1  -2 1842.88   74.85
   3  -1   2 1711.89   75.67
  -3  -1  -2 1704.80   73.83
   3   1   2 1705.58   74.96
  -3  -1  -2 1718.47   74.74
  -3  -1  -3 4617.41  190.06
   3   1   3 4700.72  190.38
   3  -1   3 3984.27  190.90
  -3  -1  -3 4624.26  190.18
  -3  -1  -3 4712.70  189.23
   3  -1   3 4908.25  189.80
   3   1   3 4246.57  188.87
  -3   1  -4  510.76   23.95
  -3  -1  -4  504.02   22.95
  -3  -1  -4  520.09   22.14
   3   1   4  520.07   23.23
  -3  -1  -4  461.23   22.74
   3   1   4  452.57   21.85
   3   1   5 1745.77   77.25
   3  -1   5 1692.81   78.01
  -3  -1  -5 1766.94   76.24
  -3  -1  -5 1775.31   77.04
   3   1   5 1797.00   76.19
   3   1   6   39.71    4.17
   3  -1   6   38.19    4.95
   3   1   6   42.07    4.70
  -3  -1  -6   43.29    3.39
  -3  -1  -6   38.97    4.02
   3   1   6   48.03    3.75
   3   1   7  879.11   37.11
  -3   1  -7  734.85   37.30
   3  -1   7  794.13   37.89
   3   1   7  788.89   37.06
  -3  -1  -7  815.54   36.06
  -3  -1  -7  833.82   36.69
   3   1   7  808.70   36.38
   3   1   8   21.36    3.79
  -3   1  -8   19.00    4.67
   3  -1   8   15.20    4.94
  -3  -1  -8   22.91    3.58
  -3  -1  -8   18.41    3.16
   3   1   8   23.98    4.49
  -3  -1  -8   20.36    3.49
   3   1   8   19.91    3.85
   3   1   9  116.04    7.88
  -3   1  -9  104.92    8.18
  -3  -1  -9  118.53    7.00
   3  -1   9  117.04    8.96
   3   1   9   99.78    8.03
  -3  -1  -9  107.81    7.05
  -3  -1  -9  125.21    7.54
   3   1   9  110.03    7.82
   3   1  10   11.23    3.97
  -3   1 -10    4.65    4.11
   3  -1  10    4.21    5.24
  -3  -1 -10   10.07    3.31
  -3  -1 -10   12.02    3.83
   3   1  10    3.23    4.61
   3   1  10    4.07    4.26
  -3   1 -11  644.38   31.26
   3   1  11  682.27   31.60
   3   1  11  542.26   31.55
   3  -1  11  680.73   33.02
  -3  -1 -11  789.45   30.57
  -3  -1 -11  699.64   31.39
   3   1  11  585.60   31.59
   3   1  12   54.20    6.23
  -3   1 -12   56.97    5.75
   3  -1  12   61.71    8.07
  -3  -1 -12   58.33    4.96
  -3  -1 -12   59.18    6.00
   3   1  12   39.95    7.07
  -3   1 -12   52.56    6.02
   3   1  12   42.57    6.44
  -3   1 -13   40.71    5.17
   3   1  13   30.34    5.72
   3  -1  13   33.10    7.33
  -3  -1 -13   36.62    4.27
  -3   1 -13   36.21    5.45
   3   1  13   25.09    6.63
   3   1  13   22.71    6.30
   3   1  14   -0.23    5.09
  -3   1 -14    8.70    4.12
   3  -1  14    0.62    6.29
  -3  -1 -14    5.63    3.60
   3   1  14   -6.70    6.45
  -3   1 -14    2.45    4.95
   3   1  14    1.35    5.80
  -3   1 -15 1680.19   74.93
   3   1  15 1586.18   76.34
   3   1  15 1865.32   77.69
   3  -1  15 1725.27   77.98
  -3  -1 -15 1773.27   74.62
   3  -1  15 1762.05   75.78
  -3   1 -15 1643.26   75.97
   3   1  15 1632.29   77.27
  -3   1 -16  726.24   32.14
   3   1  16  665.93   33.89
   3   1  16  642.80   34.43
   3  -1  16  670.95   35.33
   3  -1  16  717.22   33.24
  -3  -1 -16  739.98   31.82
  -3   1 -16  678.29   33.33
   3   1  16  677.20   35.07
   3   1  17  410.53   25.12
  -3   1 -17  473.14   23.46
   3  -1  17  553.89   27.54
   3   1  17  456.31   26.08
   3  -1  17  517.86   24.76
  -3  -1 -17  511.71   23.08
  -3   1 -17  570.77   25.42
   3   1  17  449.34   26.46
  -3   1 -18  488.99   23.02
   3   1  18  426.56   25.27
   3   1  18  473.75   26.25
   3  -1  18  553.94   27.83
   3   1  18  475.77   24.96
   3  -1  18  506.25   24.55
  -3   1 -18  468.59   24.67
   3   1  18  489.17   26.82
  -3   1 -19   67.40    6.40
   3   1  19   81.29   10.68
   3  -1  19   81.13   11.86
   3   1  19   74.37   10.00
   3  -1  19   74.98    9.08
  -3   1 -19   91.00    8.95
   3   1  19   75.21   11.15
  -3   1 -20  587.86   26.21
   3   1  20  461.71   28.76
   3   1  20  548.18   30.87
   3  -1  20  669.18   32.10
  -3   1 -21    6.38    4.64
   3   1  21    3.17    7.37
   3   1  21   12.87   10.18
   3  -1  21    7.50   10.05
  -3   1 -22    9.41    4.73
   3   1  22   12.53   10.57
   3   1  22    8.37    8.12
  -3   1 -23   21.00    4.96
   3   1  23   18.91   11.73
   3   1  23   14.91    8.58
  -3   1 -24   23.74    5.08
   3   1  24   20.93   12.46
   3   1  24   -0.66    8.60
   3   1  25  132.22   15.63
   3   1  25   68.50   11.32
   3   1  26   97.43   15.78
   3   1  26   53.70   10.67
   3   1  27  186.00   18.31
   3   1  27   96.84   12.37
   3   1  28  178.41   19.27
   3  -1  29   95.52   17.16
   3   1  29  111.71   17.45
   3  -1  30   32.94   16.28
   3   1  30   41.45   15.75
   3   1  31  265.43   23.70
   3  -1  31  239.48   23.38
   3  -1  32  -10.28   16.52
   3   1  32   22.41   17.27
   3  -2 -31    3.57   19.68
   3   2 -31    3.87   20.84
  -3  -2  31   21.70   16.81
   3  -2 -30   12.05   18.19
   3   2 -30    7.41   19.43
  -3  -2  30   10.93   15.54
   3   2 -29   -6.23   18.84
   3  -2 -29   -9.90   17.58
   3   2 -28   53.04   19.11
   3  -2 -28   80.89   18.81
  -3  -2  27  112.65   12.55
   3  -2 -27   66.36   17.59
   3   2 -27  102.81   19.72
   3   2 -26  130.84   20.03
   3  -2 -26  101.16   18.63
  -3  -2  25   74.70   10.41
   3  -2 -25   57.78   15.82
   3   2 -25   43.64   15.77
  -3   2  25   53.35    5.71
  -3  -2  24   92.19   10.45
   3  -2 -24   61.85   14.62
   3   2 -24   81.23   16.07
  -3   2  24   68.15    6.41
  -3  -2  23  291.40   18.25
   3   2 -23  324.80   24.44
  -3   2  23  311.01   15.15
  -3   2  22   48.00    5.20
  -3  -2  22   56.71    8.51
   3  -2 -22   53.45   12.69
   3   2 -22   56.42   13.74
  -3  -2  22   41.13    8.95
  -3   2  22   35.65   11.72
  -3  -2  21  307.34   18.59
  -3   2  21  342.80   15.94
  -3  -2  21  373.09   18.44
  -3   2  21  250.49   21.13
   3  -2 -21  348.58   23.96
   3   2 -21  300.81   23.67
  -3  -2  20   62.72    8.31
  -3   2  20   86.38    5.64
   3  -2 -20   79.76   12.48
   3   2 -20   66.07   12.52
  -3  -2  20   60.04    8.37
  -3   2  20   46.92   10.57
  -3  -2  19  232.60   14.71
   3  -2 -19  271.25   19.67
   3   2 -19  254.48   19.85
  -3   2  19  289.21   12.78
  -3  -2  19  250.45   14.89
   3  -2 -19  235.74   14.70
  -3   2  19  221.70   17.92
  -3  -2  18  247.00   13.91
   3   2 -18  268.22   19.30
   3  -2 -18  234.28   18.21
   3  -2 -18  242.98   13.85
  -3  -2  18  237.73   14.07
  -3   2  18  232.32   17.00
   3  -2 -17   31.93    9.31
   3   2 -17   40.19    9.96
   3  -2 -17   40.01    5.67
  -3  -2  17   30.06    5.80
  -3   2  17   50.63    9.34
   3   2 -16   21.60    8.40
   3  -2 -16   26.07    8.33
   3  -2 -16   28.27    4.97
  -3  -2  16   17.95    4.96
  -3   2  16   16.99    7.55
   3  -2 -15   49.08    8.94
   3   2 -15   43.95    8.89
   3  -2 -15   59.16    5.52
  -3  -2  15   63.18    5.74
  -3   2  15   65.11    8.64
   3  -2 -14  820.24   43.36
   3   2 -14  974.90   44.75
   3  -2 -14  875.21   39.64
  -3  -2  14  896.50   39.62
  -3   2  14  872.06   42.23
   3   2 -13 1080.35   54.24
   3  -2 -13 1160.31   50.33
  -3  -2  13 1227.42   50.18
  -3   2  13 1198.80   52.90
   3   2 -12  260.23   17.35
   3  -2 -12  276.04   17.30
   3  -2 -12  275.92   13.89
  -3  -2  12  290.50   13.56
  -3   2  12  283.73   16.15
   3  -2 -12  288.15   16.00
   3   2 -11  243.68   12.40
   3  -2 -11  258.36   16.52
   3  -2 -11  301.88   13.56
  -3   2  11  278.91   14.15
  -3  -2  11  281.19   13.01
   3  -2 -11  309.83   15.66
  -3   2  11  308.99   15.86
   3   2 -10    6.61    1.68
   3   2 -10    2.79    5.01
   3  -2 -10    3.00    4.65
  -3   2  10    6.99    3.41
  -3  -2  10    6.32    2.04
  -3   2  10    4.41    4.20
   3  -2 -10    7.68    4.54
   3   2  -9  488.33   20.78
   3  -2  -9  404.32   23.85
   3   2  -9  495.95   24.84
  -3   2   9  470.66   21.97
  -3  -2   9  445.26   20.72
   3  -2  -9  524.65   23.06
  -3   2   9  474.86   23.02
  -3   2   8    3.17    3.90
  -3  -2   8    3.48    4.00
   3  -2  -8    2.13    4.16
   3   2  -8    1.11    4.24
   3   2  -8    1.41    1.85
  -3   2   8    2.16    2.75
  -3  -2   8    6.51    1.40
  -3   2   8    1.00    3.34
   3  -2  -8    2.62    3.79
  -3   2   7  511.89   28.13
   3  -2  -7  615.62   29.47
  -3  -2   7  624.59   28.59
   3   2  -7  706.27   30.15
  -3   2   7  608.87   27.19
   3   2  -7  597.70   26.39
  -3   2   7  573.03   27.76
  -3  -2   6   62.56    6.14
  -3   2   6   81.82    6.58
   3   2  -6   58.53    6.35
   3  -2  -6   55.18    6.20
  -3   2   6   77.60    4.94
   3  -2  -6   62.46    4.36
   3   2  -6   67.66    4.05
   3   2  -5  508.89   26.71
  -3  -2   5  470.38   25.83
  -3   2   5  604.83   26.59
   3  -2  -5  526.83   26.75
   3  -2  -5  546.21   24.56
   3   2  -5  564.62   24.17
   3   2  -4  180.53    8.04
   3  -2  -4  127.97    8.01
  -3  -2   4  176.77   10.24
   3   2  -4  148.59   10.33
   3  -2  -4  152.23   10.45
  -3   2   4  163.66   10.17
  -3   2   4  180.12    9.14
  -3  -2   4  156.74    9.33
  -3  -2   3    3.70    3.09
  -3   2   3    4.30    3.08
   3   2  -3    4.28    1.73
   3   2  -3    3.96    1.58
  -3  -2   3    8.49    3.96
  -3   2   3    2.35    3.62
  -3   2   3    6.85    2.32
  -3  -2   3    4.09    1.11
  -3  -2   3    3.58    2.74
   3   2  -2  114.64    6.01
  -3   2   2  105.94    7.53
  -3  -2   2  115.23    7.50
  -3   2   2  135.78    9.27
  -3  -2   2  127.83    9.10
  -3  -2   2  113.84    5.66
  -3   2   2  116.67    6.99
  -3  -2   2  134.26    7.16
   3   2  -2  103.99    6.99
  -3  -2   1  355.52   17.29
  -3   2   1  362.55   17.45
  -3  -2   1  370.98   15.99
  -3  -2   1  343.23   15.89
   3   2  -1  366.45   16.00
  -3   2   1  302.42   18.09
   3   2  -1  334.45   17.40
   3  -2  -1  320.06   17.33
  -3   2   1  310.59   16.51
  -3  -2   1  344.24   15.93
  -3  -2   1  353.46   15.64
   3   2  -1  372.13   17.00
   3  -2  -1  338.98   17.69
  -3  -2   0 5674.43  217.83
  -3  -2   0 4930.42  217.79
   3   2   0 5209.61  217.89
  -3   2   0 5398.86  220.49
   3   2   0 4703.49  219.10
   3  -2   0 4710.15  219.11
  -3  -2   0 5019.65  217.63
  -3   2   0 3898.81  218.15
  -3  -2   0 5375.10  217.73
   3  -2   0 5507.27  219.97
   3   2   0 5739.46  218.85
   3   2   1  224.14   11.06
   3  -2   1  265.76   13.85
   3   2   1  216.52   11.01
  -3  -2  -1  244.12   11.02
   3   2   1  230.81   10.93
  -3  -2  -1  208.37   10.67
  -3  -2  -1  211.75   10.57
  -3   2  -1  243.27   11.54
  -3  -2  -1  224.14   10.79
   3   2   1  230.62   10.57
   3  -2   1  247.50   12.66
   3   2   2 2202.39   93.66
  -3  -2  -2 2067.13   93.38
   3   2   2 2040.62   93.30
   3  -2   2 1988.78   95.40
   3   2   2 2682.66   94.12
  -3   2  -2 1814.18   93.71
  -3  -2  -2 2027.71   93.37
  -3  -2  -2 2272.35   93.14
   3   2   2 2239.11   93.13
   3  -2   2 2553.18   95.37
   3   2   3 2332.01   92.82
   3   2   3 2054.62   92.32
  -3  -2  -3 2141.60   92.44
   3   2   3 2137.92   92.89
   3  -2   3 2385.69   94.97
   3  -2   3 2043.46   93.70
  -3  -2  -3 2101.15   92.55
   3   2   3 2012.08   92.06
  -3  -2  -3 2238.82   92.06
   3   2   4  318.41   14.91
   3  -2   4  328.53   16.93
   3   2   4  284.47   14.43
  -3  -2  -4  308.51   14.58
  -3  -2  -4  302.13   14.76
   3   2   4  303.79   14.24
  -3  -2  -4  317.64   14.20
   3  -2   5  711.31   34.59
  -3  -2  -5  674.21   32.86
  -3  -2  -5  717.01   32.32
   3  -2   6  632.07   31.13
  -3  -2  -6  670.27   28.96
   3   2   6  693.31   29.72
  -3  -2  -6  654.44   29.07
   3   2   6  597.96   28.89
   3  -2   7  254.53   15.01
  -3  -2  -7  276.90   12.87
   3   2   7  275.32   13.55
   3   2   7  259.13   13.12
  -3  -2  -7  251.26   13.09
  -3   2  -8 2543.79  103.76
   3  -2   8 2369.76  103.99
  -3  -2  -8 2169.66  101.56
  -3  -2  -8 2354.28  101.65
  -3   2  -8 2374.09  103.20
   3   2   8 2518.72  102.55
   3   2   8 2338.06  101.95
  -3   2  -9  840.36   39.61
   3  -2   9  827.92   40.29
  -3  -2  -9  908.43   38.10
  -3  -2  -9  825.21   37.96
  -3   2  -9  883.27   39.74
   3   2   9  829.06   38.71
   3   2   9  840.43   38.46
  -3   2 -10 2722.97  118.03
   3   2  10 2558.60  116.90
   3  -2  10 2955.51  119.20
  -3   2 -10 2773.37  117.85
  -3  -2 -10 2637.49  116.33
   3   2  10 2798.00  117.73
   3   2  10 2601.64  116.94
   3   2  11   14.20    3.86
  -3   2 -11    4.85    5.02
   3  -2  11    9.94    6.05
  -3  -2 -11    6.11    3.42
   3   2  11    8.26    5.41
  -3   2 -11    9.48    4.59
   3   2  11    6.64    4.44
   3   2  12  153.86    9.78
  -3   2 -12  140.93   10.48
  -3   2 -12  161.20   10.72
   3  -2  12  169.83   12.00
  -3  -2 -12  157.17    9.33
   3   2  12  143.28   10.71
   3   2  12  156.02   10.47
  -3   2 -13   10.42    5.58
   3   2  13   20.64    4.47
   3  -2  13    1.90    6.73
  -3  -2 -13   11.57    4.32
  -3   2 -13   12.32    5.33
   3   2  13   14.01    5.94
   3   2  13   13.23    5.74
   3   2  14   25.97    4.93
  -3   2 -14    7.92    5.83
   3  -2  14   11.60    7.39
  -3  -2 -14   12.25    4.81
   3   2  14   19.13    6.72
  -3   2 -14   19.01    5.62
   3   2  14   16.35    6.45
   3   2  15   31.05    5.45
  -3   2 -15   17.62    5.60
   3  -2  15   13.49    8.11
  -3  -2 -15   15.82    5.45
  -3   2 -15   13.50    5.39
   3   2  15   18.69    7.45
   3   2  15   17.77    7.05
   3   2  16   39.20    6.28
  -3   2 -16   24.93    5.68
  -3   2 -16   21.85    6.09
   3   2  16   27.56    7.88
   3   2  16   21.61    7.86
   3  -2  16   24.16    8.52
  -3   2 -17    6.41    5.14
   3   2  17    3.70    5.60
   3   2  17   -0.30    7.64
  -3   2 -17    0.91    5.34
   3   2  17   -4.10    7.99
   3  -2  17   -2.26    8.92
   3   2  18  130.70   10.69
  -3   2 -18  153.53    9.50
  -3   2 -18  182.41   11.28
   3   2  18  103.03   12.33
   3   2  18  136.98   12.91
   3  -2  18  119.07   13.57
   3   2  19    6.58    6.52
  -3   2 -19   15.44    4.94
  -3   2 -19    5.94    6.60
   3   2  19   -5.35    9.00
   3  -2  19   -2.88   10.68
   3   2  20   63.51    9.18
  -3   2 -20   97.31    7.32
  -3   2 -20   97.46    9.37
   3   2  20   55.32   11.47
   3  -2  20   72.26   12.81
  -3   2 -21  485.56   22.15
   3   2  21  431.83   24.30
   3  -2  21  467.98   28.04
  -3   2 -21  440.28   24.01
   3   2  21  407.17   26.27
  -3   2 -22    7.05    5.32
   3   2  22   16.21   11.33
   3   2  22   -7.20    8.55
   3   2  23  157.47   16.23
  -3   2 -23  170.47    9.78
  -3   2 -24  297.27   14.42
   3   2  24  297.34   21.69
  -3   2 -25  197.49   10.34
   3   2  25  204.10   18.72
  -3   2 -26  238.38   12.07
   3   2  26  243.23   20.71
   3   2  27   81.98   15.93
   3   2  27   34.56   10.78
   3   2  28   39.19   15.34
   3   2  29   58.12   16.48
   3   2  30   31.65   15.97
   3   2  31   35.08   17.82
   3   2  32  135.30   20.97
  -3   3  31    8.16   17.32
   3  -3 -31  -19.14   20.20
   3   3 -31    6.80   21.17
  -3   3  30    4.92   17.06
   3   3 -30    9.38   20.58
   3  -3 -30   -5.05   18.31
  -3   3  29  109.33   19.83
   3  -3 -29  150.77   22.44
   3   3 -29  101.06   22.52
   3  -3 -28   -8.64   16.47
   3   3 -28  -11.26   18.54
   3  -3 -27   27.96   16.09
   3   3 -27   37.13   18.03
  -3   3  26  148.45   10.82
   3   3 -26  117.45   20.54
  -3   3  25   -0.68    5.91
  -3  -3  25   11.84    9.96
   3  -3 -25   -4.15   14.02
   3   3 -25    3.77   15.39
  -3   3  24    5.13    5.63
  -3  -3  24   11.19    9.14
   3  -3 -24   -3.31   12.95
   3   3 -24   12.80   13.68
  -3   3  23   29.32    5.74
   3  -3 -23    6.15    8.31
  -3  -3  23   40.65    8.77
   3   3 -23   16.26   13.50
   3  -3 -23   19.01   12.51
  -3   3  22   32.78    5.47
   3  -3 -22   14.10    7.59
  -3  -3  22   33.24    8.33
   3  -3 -22   18.15   11.84
   3   3 -22   26.17   12.67
   3  -3 -21  266.46   16.58
  -3   3  21  312.20   15.00
  -3  -3  21  310.42   17.48
   3  -3 -21  301.01   22.29
  -3   3  20  266.35   16.96
   3  -3 -20  266.40   15.67
  -3  -3  20  299.18   16.48
   3   3 -20  249.91   21.63
   3  -3 -20  304.96   21.49
  -3  -3  19   55.95    7.39
   3   3 -19   64.28   12.20
   3  -3 -19   31.23   10.95
   3  -3 -19   50.32    6.90
  -3   3  19   49.67    8.29
  -3   3  19   30.99   10.43
  -3  -3  18  840.70   38.75
   3   3 -18  834.20   44.00
   3  -3 -18  850.58   38.45
  -3   3  18  916.19   39.97
  -3   3  18  850.85   42.07
  -3  -3  17  866.36   41.32
   3   3 -17  816.93   45.81
  -3   3  17  940.53   42.41
   3  -3 -17  900.72   41.24
  -3   3  17  908.01   44.64
  -3  -3  16  519.54   25.93
   3  -3 -16  509.86   29.98
   3  -3 -16  527.67   25.89
  -3   3  16  570.88   27.10
  -3   3  16  560.91   29.21
  -3  -3  15    5.15    4.20
   3   3 -15    2.65    7.83
   3  -3 -15    3.33    6.99
   3  -3 -15    2.51    4.36
  -3   3  15    5.77    5.65
  -3   3  15    4.42    7.00
   3  -3 -15    3.42    7.04
   3  -3 -14    2.66    4.03
  -3   3  14    7.72    5.32
  -3  -3  14    4.08    3.79
   3  -3 -14    0.78    6.50
   3   3 -14    3.71    7.26
   3   3 -14    5.73    1.71
  -3   3  14    2.32    6.10
   3  -3 -14    1.01    6.92
   3  -3 -13  113.61    7.43
  -3   3  13  110.23    8.34
  -3  -3  13  112.25    6.96
   3  -3 -13  109.76   10.39
   3   3 -13   93.22   10.68
   3   3 -13  104.36    5.58
  -3   3  13  124.05    9.92
   3  -3 -13  112.21    9.86
  -3  -3  12    5.32    3.01
   3   3 -12    5.42    6.17
   3  -3 -12    5.45    5.91
   3   3 -12    6.35    1.99
  -3   3  12    8.22    4.60
  -3   3  12    4.97    5.51
   3  -3 -12    8.23    6.08
  -3  -3  11 1498.72   62.42
   3  -3 -11 1458.24   66.28
   3   3 -11 1360.70   66.34
   3   3 -11 1362.92   61.89
  -3   3  11 1497.48   63.86
  -3   3  11 1498.04   65.02
   3  -3 -11 1514.22   64.75
  -3  -3  10  225.17   10.36
   3   3 -10  203.32   10.30
  -3   3  10  227.51   12.21
   3  -3 -10  236.26   13.36
   3  -3 -10  216.63   14.06
   3   3 -10  245.75   14.91
   3   3  -9   35.74    2.98
  -3   3   9   36.24    4.67
   3  -3  -9   46.09    6.02
   3   3  -9   35.08    6.51
   3  -3  -9   35.53    6.19
   3   3  -8 1371.40   57.27
  -3   3   8 1293.07   58.64
   3  -3  -8 1351.14   59.28
   3  -3  -8 1263.14   60.39
  -3   3   8 1336.19   59.51
   3   3  -8 1179.08   60.35
   3  -3  -7   13.33    3.10
   3   3  -7   11.20    2.29
  -3   3   7    7.33    3.72
   3  -3  -7    7.62    4.47
   3  -3  -7   16.62    4.57
  -3   3   7    9.82    4.38
   3   3  -7   16.74    4.98
  -3  -3   7   10.67    4.07
   3  -3  -6    4.27    2.63
   3   3  -6    7.76    2.18
  -3   3   6    6.00    3.52
   3  -3  -6    4.15    4.16
   3   3  -6    8.59    4.34
  -3   3   6    2.50    3.70
   3  -3  -6    1.26    4.07
  -3  -3   6    5.75    3.72
   3   3  -5  628.22   29.05
  -3   3   5  673.61   30.86
  -3  -3   5  670.83   30.37
   3  -3  -5  727.84   30.85
  -3  -3   5  603.17   30.61
   3   3  -5  667.78   32.16
  -3   3   5  656.60   30.83
   3  -3  -5  673.71   32.16
   3   3  -4 1332.14   60.91
  -3   3   4 1473.72   62.85
  -3  -3   4 1370.44   62.52
  -3  -3   4 1356.01   62.74
   3   3  -4 1369.01   63.64
  -3   3   4 1340.82   62.77
   3  -3  -4 1537.58   64.14
  -3   3   4 1407.87   62.52
  -3  -3   4 1554.59   61.95
   3   3  -3  528.00   24.52
   3   3  -3  524.40   23.87
  -3  -3   3  602.45   25.40
  -3   3   3  588.59   26.19
  -3   3   3  575.43   26.87
  -3  -3   3  548.80   24.95
  -3  -3   3  618.36   26.64
  -3   3   3  522.94   26.13
  -3   3   3  543.31   26.34
  -3  -3   3  514.19   26.01
  -3   3   2    9.39    3.38
  -3  -3   2    9.90    3.34
  -3  -3   2   14.09    4.47
  -3   3   2    5.29    4.16
   3   3  -2    7.90    1.75
  -3   3   2    9.91    3.28
  -3   3   2   11.30    4.10
   3   3  -2   10.70    2.66
  -3  -3   2    8.68    2.85
   3   3  -1 1738.41   72.22
  -3  -3   1 1723.48   74.91
  -3   3   1 1776.83   75.07
  -3   3   1 1572.54   73.61
  -3  -3   1 1632.42   72.86
  -3   3   1 1552.13   73.90
   3   3  -1 1688.75   73.09
   3  -3   0  296.00   14.72
   3   3   0  283.76   14.51
  -3  -3   0  269.08   13.51
   3   3   0  262.13   13.02
  -3  -3   0  272.41   13.45
  -3   3   0  306.23   14.66
   3  -3   0  265.35   14.89
   3   3   0  284.55   13.72
  -3   3   0  284.85   14.67
   3   3   1   59.62    5.43
  -3  -3  -1   61.54    4.54
  -3   3  -1   71.77    5.44
   3   3   1   63.09    4.52
   3   3   1   69.93    4.53
  -3  -3  -1   63.87    4.65
   3  -3   1   70.10    6.14
   3  -3   1   61.64    5.44
  -3   3  -1   62.31    5.55
   3   3   2  139.72    7.82
  -3  -3  -2  140.43    7.86
  -3  -3  -2  152.70    7.98
   3   3   2  149.02    7.90
   3   3   2  132.92    7.83
  -3   3  -2  159.30    8.99
   3  -3   2  138.07    9.27
   3  -3   3    9.08    4.97
   3  -3   3    5.96    3.38
  -3  -3  -3    3.64    2.53
   3   3   3    9.07    2.88
   3   3   3    4.65    2.27
   3   3   3    8.77    2.49
   3   3   3    4.67    2.71
  -3  -3  -3    4.69    2.15
  -3   3  -4  582.55   28.09
   3  -3   4  609.53   28.64
   3   3   4  572.13   26.00
   3   3   4  555.51   25.71
   3   3   4  571.97   25.95
   3   3   4  535.51   25.68
   3  -3   4  546.55   26.88
  -3   3  -5  754.16   36.28
   3  -3   5  790.87   36.80
   3   3   5  677.30   34.05
   3   3   5  780.90   34.24
   3   3   5  779.09   34.23
   3   3   5  730.92   34.34
  -3  -3  -5  816.39   34.16
  -3   3  -6  216.63   14.04
   3  -3   6  249.42   14.73
   3   3   6  275.63   12.58
   3   3   6  216.66   12.27
   3   3   6  252.59   12.87
   3   3   6  226.49   12.21
  -3  -3  -6  245.24   12.26
  -3   3  -7  637.86   29.05
   3  -3   7  628.60   29.50
   3   3   7  567.18   26.87
   3   3   7  541.27   26.83
   3   3   7  556.52   26.81
   3   3   7  598.85   27.42
  -3  -3  -7  597.19   26.85
   3   3   8   74.35    5.79
   3  -3   8   64.03    8.02
  -3   3  -8   79.47    7.60
   3   3   8   64.74    6.40
  -3  -3  -8   69.23    5.93
   3  -3   9  124.40   10.39
  -3   3  -9  128.51    9.83
  -3  -3  -9  124.95    7.69
   3   3   9  127.23    8.08
  -3  -3  -9  127.92    8.32
  -3   3 -10  156.45   10.77
   3  -3  10  135.29   11.35
  -3  -3 -10  152.34    8.79
   3   3  10  142.03    9.05
   3   3  10  141.45    9.28
  -3  -3 -10  160.77    9.76
  -3   3 -11   21.01    5.26
   3  -3  11   14.76    6.72
   3   3  11   17.96    4.70
  -3  -3 -11   25.90    4.32
  -3   3 -11   22.43    6.02
   3   3  11   22.14    4.81
  -3   3 -12   37.79    6.65
   3  -3  12   33.13    8.00
  -3  -3 -12   45.22    5.06
   3   3  12   29.41    5.54
  -3   3 -12   42.27    6.07
   3   3  12   43.69    6.07
   3  -3  13 1554.85   73.58
  -3   3 -13 1703.24   72.37
  -3  -3 -13 1520.43   70.74
   3   3  13 1757.51   71.71
  -3   3 -13 1514.78   72.24
   3   3  13 1613.64   72.05
  -3   3 -14   -0.51    6.03
   3  -3  14   10.15    7.63
  -3  -3 -14    3.40    4.46
   3   3  14   -5.11    5.67
  -3   3 -14   -0.95    6.04
   3   3  14    6.25    6.02
  -3   3 -15  247.94   15.40
   3   3  15  252.98   14.67
   3  -3  15  243.29   17.19
  -3   3 -15  235.72   14.86
  -3  -3 -15  235.91   13.75
   3   3  15  266.33   16.10
   3   3  15  258.51   15.70
  -3   3 -16  254.85   16.39
   3   3  16  309.54   15.97
   3  -3  16  315.46   19.20
  -3  -3 -16  257.25   15.29
   3   3  16  274.92   17.40
  -3   3 -16  278.54   16.34
   3   3  16  271.53   17.35
  -3   3 -17  301.03   17.94
   3   3  17  342.24   17.69
   3  -3  17  325.70   20.81
  -3  -3 -17  276.92   17.11
  -3   3 -17  343.35   18.27
   3   3  17  320.13   19.35
   3   3  17  310.52   19.36
   3   3  18  226.59   13.67
  -3   3 -18  203.28   13.70
   3  -3  18  211.98   17.36
  -3  -3 -18  202.24   13.60
  -3   3 -18  247.19   14.43
   3   3  18  199.33   15.57
   3   3  19   85.22    8.67
  -3   3 -19   51.17    7.73
   3  -3  19   77.68   12.28
  -3  -3 -19   59.08    8.91
  -3   3 -19   83.29    8.92
   3   3  19   52.75   10.48
   3   3  20  614.30   31.10
  -3   3 -20  649.89   30.00
  -3   3 -20  631.11   30.98
   3   3  20  572.63   33.08
   3  -3  20  643.31   34.93
  -3   3 -21   30.45    6.63
   3   3  21   19.56    7.75
  -3   3 -21   27.66    8.07
   3   3  21    8.31   10.40
   3  -3  21   22.44   12.08
  -3   3 -22   27.02    6.21
   3   3  22    7.93    7.93
  -3   3 -22   27.28    8.30
   3   3  22    7.09   10.79
   3  -3  22   23.78   12.59
  -3   3 -23  100.67    8.30
   3   3  23   92.65   10.98
  -3   3 -24   34.80    6.78
   3   3  24   24.16   12.52
   3   3  24   41.08    9.70
  -3   3 -25   10.49    5.72
   3   3  25   -4.57    9.81
   3   3  26   70.57   12.39
   3   3  26   87.91   16.39
   3   3  27  -18.71   12.01
   3   3  27   15.29   14.64
   3   3  28   35.67   12.98
   3   3  28   67.33   16.55
   3   3  29  196.64   22.19
   3   3  30    7.21   17.58
   3   3  31   -5.11   18.10
   3   3  32   21.39   19.00
   3   4 -31    3.81   22.10
   3  -4 -31    1.71   19.24
  -3   4  30   -9.02   18.18
   3  -4 -30   -3.28   18.98
   3   4 -30  -18.38   21.73
  -3   4  29   -7.53   17.33
   3   4 -29    5.34   19.49
   3  -4 -29    7.92   17.57
  -3   4  28  -20.85   17.27
   3  -4 -28   19.99   16.92
   3   4 -28   -3.43   18.76
  -3   4  27  169.49   20.94
   3  -4 -27  197.53   22.80
   3   4 -27  192.46   23.87
  -3   4  26   28.84    7.70
   3  -4 -26    8.71   10.78
   3  -4 -26   17.87   15.61
   3   4 -26   18.12   17.45
  -3   4  25   18.53    7.09
   3  -4 -25   -2.38   10.16
   3   4 -25   11.31   15.48
   3  -4 -25  -14.44   15.60
   3  -4 -24   -0.74    8.87
  -3   4  24   20.64    6.65
   3   4 -24   -5.04   14.45
   3  -4 -24   10.55   13.42
   3  -4 -23  498.03   26.89
  -3  -4  23  470.89   27.93
   3  -4 -23  540.91   33.46
   3   4 -23  457.46   33.07
   3  -4 -22   49.81    8.78
  -3   4  22   78.08    7.29
  -3  -4  22   36.28    9.71
   3  -4 -22   52.48   13.92
   3   4 -22   35.90   14.33
   3  -4 -21   58.38    8.28
  -3  -4  21   32.48    8.78
   3   4 -21   35.34   13.22
   3  -4 -21   57.51   13.12
   3  -4 -20    2.40    6.60
  -3  -4  20   -1.68    7.29
   3   4 -20    4.70   11.55
   3  -4 -20    3.83   10.55
   3  -4 -19   88.74    8.79
  -3  -4  19   89.25    9.03
   3   4 -19  100.11   13.71
   3  -4 -19   60.65   12.35
   3  -4 -18  337.07   17.13
  -3   4  18  296.48   18.34
  -3  -4  18  301.53   16.90
   3  -4 -18  295.38   21.34
   3   4 -18  296.41   21.89
  -3  -4  17   13.08    5.29
   3  -4 -17   18.94    8.81
   3   4 -17   13.37    9.04
   3  -4 -17   14.46    6.06
  -3   4  17   13.77    7.19
   3   4 -17    8.92    2.62
   3  -4 -17   12.16    9.31
   3  -4 -16  222.98   12.77
  -3   4  16  235.71   14.04
  -3  -4  16  207.47   12.16
   3  -4 -16  199.57   16.13
   3   4 -16  215.64   10.14
   3  -4 -16  234.64   15.96
  -3  -4  15  437.88   21.57
   3   4 -15  434.57   26.23
   3  -4 -15  404.91   26.01
  -3   4  15  469.43   23.51
   3  -4 -15  437.12   22.36
   3   4 -15  465.34   20.24
   3  -4 -15  464.05   24.73
  -3  -4  14    3.53    3.56
   3   4 -14    1.24    7.48
   3  -4 -14    0.40    7.05
   3   4 -14    6.17    2.44
  -3   4  14    5.01    5.95
   3  -4 -14    2.95    7.67
  -3  -4  13   15.73    3.43
   3   4 -13   10.70    7.46
   3  -4 -13   14.49    7.14
   3   4 -13   19.87    2.89
  -3   4  13   15.80    6.12
   3  -4 -13   19.08    7.50
  -3  -4  12   45.55    3.62
  -3   4  12   57.55    7.05
   3   4 -12   52.40    3.94
   3  -4 -12   61.44    8.37
   3   4 -12   46.93    8.60
   3  -4 -12   44.14    8.03
  -3   4  11  703.28   34.02
   3   4 -11  791.44   31.94
  -3   4  11  631.20   34.78
   3  -4 -11  742.53   34.90
   3  -4 -11  625.56   35.34
   3   4 -11  635.12   35.85
  -3   4  10  112.83    8.74
  -3   4  10  110.64    9.13
   3  -4 -10  117.17    9.52
   3   4 -10  108.72   10.14
   3  -4 -10   91.83    9.13
   3  -4  -9    8.79    3.87
  -3   4   9    3.26    4.98
   3  -4  -9    6.38    5.72
   3  -4  -9    9.64    5.31
   3   4  -9   13.92    5.09
   3  -4  -8  847.58   38.22
  -3   4   8  810.08   39.19
   3  -4  -8  913.22   39.35
   3  -4  -8  762.94   39.63
   3   4  -8  818.72   40.15
   3  -4  -7  731.53   34.81
   3   4  -7  746.40   36.66
   3  -4  -7  677.05   36.13
  -3  -4   7  774.96   34.68
   3  -4  -7  836.58   35.93
  -3   4   7  761.03   35.92
  -3   4   6   86.04    6.64
  -3  -4   6   88.63    6.57
   3   4  -6   77.57    8.00
   3  -4  -6   74.84    7.89
  -3  -4   6   76.50    6.03
  -3   4   6   84.32    7.58
   3  -4  -5 1294.08   60.31
  -3  -4   5 1263.43   58.45
  -3   4   5 1352.14   58.77
   3   4  -5 1214.25   60.08
  -3  -4   5 1334.27   57.93
  -3  -4   5 1447.78   59.19
  -3   4   5 1304.27   59.79
  -3   4   4  255.77   13.40
  -3  -4   4  264.33   13.77
  -3   4   4  264.24   13.92
  -3  -4   4  246.86   13.15
  -3   4   4  247.19   14.61
  -3   4   4  281.75   14.55
   3   4  -4  222.56   11.09
  -3  -4   4  272.62   13.70
   3  -4  -4  300.70   14.43
  -3  -4   3  241.59   12.67
  -3  -4   3  214.12   12.40
  -3   4   3  232.00   12.74
  -3   4   3  221.83   12.71
  -3   4   3  245.93   14.05
  -3  -4   3  243.71   12.70
  -3   4   3  237.00   13.34
   3  -4  -3  262.79   13.54
   3   4  -3  220.69   10.62
  -3  -4   2   27.87    4.51
  -3   4   2   28.72    4.66
  -3   4   2   24.75    5.26
  -3   4   2   27.36    4.61
   3   4  -2   29.65    2.70
   3  -4  -2   28.52    5.02
  -3  -4   2   26.01    4.57
  -3   4   1  769.40   34.38
  -3  -4   1  731.02   33.97
  -3   4   1  743.49   34.32
   3   4  -1  721.71   32.00
   3  -4  -1  656.31   33.75
  -3  -4   1  762.76   33.42
  -3   4   1  676.60   33.92
   3   4  -1  736.10   32.56
  -3  -4   0  280.55   14.15
  -3   4   0  286.69   17.02
  -3  -4   0  273.48   15.27
   3   4   0  285.51   14.31
   3  -4   0  264.80   14.34
   3   4   0  257.78   14.02
  -3   4   0  294.38   15.19
  -3  -4   0  285.58   14.24
   3   4   0  265.82   13.09
   3   4   0  283.07   13.58
  -3   4   0  255.01   14.54
  -3  -4  -1  273.38   13.56
  -3   4  -1  250.93   16.07
  -3   4  -1  266.77   13.96
   3  -4   1  230.41   13.66
   3   4   1  249.61   13.63
  -3   4  -1  257.74   14.33
   3   4   1  260.90   12.80
   3   4   1  290.65   13.80
  -3  -4  -1  266.71   13.68
   3  -4   1  257.92   14.45
   3  -4   2  657.43   28.72
   3   4   2  604.21   28.50
  -3  -4  -2  559.80   27.85
  -3   4  -2  636.93   29.31
   3   4   2  612.42   28.15
   3   4   2  601.65   27.46
  -3  -4  -2  576.75   27.93
   3  -4   2  625.60   29.34
  -3   4  -2  593.10   30.52
   3   4   3   89.91    6.18
  -3  -4  -3   79.11    6.09
  -3   4  -3   80.20    8.32
   3   4   3   83.58    6.49
   3   4   3   95.23    6.18
  -3  -4  -3   79.71    6.32
   3  -4   3   79.70    6.99
  -3   4  -4    2.10    5.40
   3  -4   4    0.21    3.89
   3   4   4    0.31    3.38
   3   4   4    9.08    3.65
  -3  -4  -4    2.02    2.92
   3   4   4    8.61    3.45
   3   4   5  280.30   14.75
   3   4   5  275.51   14.21
  -3   4  -5  265.76   16.38
   3  -4   5  255.39   16.95
   3   4   5  284.14   14.62
   3   4   5  295.21   14.51
   3  -4   5  276.73   15.21
   3   4   6   42.27    5.50
   3   4   6   45.94    4.87
   3  -4   6   49.93    7.86
  -3   4  -6   38.13    6.47
   3  -4   6   42.01    5.44
   3   4   6   40.80    5.04
   3   4   6   35.44    4.84
  -3  -4  -6   47.89    5.30
   3  -4   7  716.87   35.74
  -3   4  -7  699.07   35.05
   3   4   7  680.98   33.36
   3   4   7  764.82   33.06
   3   4   7  705.29   33.24
   3   4   7  734.82   33.40
  -3  -4  -7  709.87   33.12
   3  -4   8    4.45    6.12
  -3   4  -8    5.95    5.23
   3   4   8    4.35    4.00
   3   4   8    0.17    4.16
   3   4   8    4.56    3.62
   3   4   8    6.96    4.61
  -3  -4  -8    4.67    4.61
  -3   4  -9   13.48    5.90
   3  -4   9   19.89    6.76
   3   4   9   14.93    5.16
   3   4   9   17.54    4.34
   3   4   9   20.60    4.65
   3   4   9   26.91    5.67
  -3  -4  -9   19.87    5.45
  -3   4 -10   84.52    8.86
   3  -4  10   87.06    9.64
   3   4  10   91.46    7.24
   3   4  10   94.86    7.98
   3   4  10   92.51    7.59
  -3  -4 -10   85.87    7.86
  -3   4 -11 1257.79   57.06
   3  -4  11 1232.70   58.10
  -3  -4 -11 1230.33   55.12
   3   4  11 1179.76   55.21
   3   4  11 1154.35   55.68
   3   4  11 1356.45   56.38
  -3  -4 -11 1269.08   55.76
   3   4  12  213.77   12.27
   3  -4  12  192.27   15.04
  -3   4 -12  199.85   13.41
  -3  -4 -12  211.53   12.05
   3   4  12  210.74   13.43
  -3  -4 -12  205.08   12.99
   3   4  13  320.02   17.29
  -3   4 -13  314.41   18.30
   3  -4  13  339.62   20.61
  -3  -4 -13  328.79   17.07
   3   4  13  342.28   18.49
  -3  -4 -13  320.03   18.09
  -3   4 -14   96.88    9.05
   3  -4  14   74.42   10.81
  -3  -4 -14   91.20    7.86
   3   4  14   78.76    7.75
  -3   4 -14   79.06    9.13
   3  -4  15   28.99    9.29
   3   4  15   15.82    6.07
  -3  -4 -15   22.18    5.89
  -3   4 -15   17.10    6.95
  -3   4 -15   27.77    7.47
  -3   4 -16   -1.15    7.43
   3  -4  16    0.81    9.11
   3   4  16   -5.40    6.30
  -3  -4 -16   10.76    6.13
  -3   4 -16    0.26    7.39
   3   4  16   13.99    7.65
  -3   4 -17   22.81    8.19
   3  -4  17   31.09   10.62
   3   4  17   24.12    7.50
  -3  -4 -17   29.36    6.81
  -3   4 -17   25.02    7.72
   3   4  17   19.35    8.55
  -3   4 -18    5.09    7.91
   3  -4  18    3.99   10.23
  -3  -4 -18    7.42    6.76
   3   4  18   -4.41    8.00
  -3   4 -18   -0.50    7.21
   3   4  18   21.09    9.34
   3   4  19  187.03   14.62
  -3   4 -19  227.90   15.39
   3  -4  19  230.12   18.76
  -3  -4 -19  202.61   14.03
  -3   4 -19  236.46   14.88
   3   4  19  222.06   16.61
  -3   4 -20   -4.60    8.92
   3   4  20   27.96    7.56
   3  -4  20   12.92   11.68
  -3  -4 -20   11.47    7.89
  -3   4 -20   12.59    8.09
   3   4  20   15.87   10.23
   3   4  21   40.95    8.24
  -3   4 -21   15.17    8.02
   3  -4  21   24.38   12.13
  -3  -4 -21   13.22    8.78
  -3   4 -21   24.07    8.01
   3   4  21   31.75   11.18
   3   4  22   14.59    8.12
  -3   4 -22    0.40    7.35
   3  -4  22   -1.03   12.14
  -3   4 -22   13.07    8.29
   3   4  22   -6.82   11.54
  -3  -4 -22   -2.46    9.44
   3   4  23  762.70   37.41
  -3   4 -23  831.48   35.82
  -3   4 -23  751.71   36.90
   3   4  23  702.15   40.23
  -3  -4 -23  681.03   37.43
   3   4  24   10.26    9.41
  -3   4 -24   19.01    6.61
   3   4  24    1.41   13.09
   3   4  25   23.07   10.15
   3   4  25   -3.44   13.93
   3   4  26   -2.73   10.44
   3   4  26    6.66   14.50
   3   4  27   18.87   11.48
   3   4  27   26.00   16.08
   3   4  28   13.85   12.29
   3   4  28   51.51   17.44
   3   4  29  112.76   20.29
   3   4  30    2.31   18.08
   3   4  31   38.28   19.60
   3  -5 -31    6.07   20.64
   3   5 -30    5.53   21.64
   3  -5 -30   -2.52   19.88
   3   5 -29  161.82   26.33
   3  -5 -29  162.83   23.79
   3  -5 -28  155.31   22.79
   3   5 -28   91.34   23.46
   3  -5 -28  143.82   15.86
   3  -5 -27   -1.48   16.95
   3   5 -27    4.05   17.69
   3  -5 -27  -10.48   12.17
   3  -5 -26   56.94   17.58
   3   5 -26   42.34   17.96
  -3   5  26   65.24    9.79
   3  -5 -26   42.49   11.81
   3  -5 -25    5.47   14.81
   3   5 -25   -6.63   16.26
   3  -5 -25   -2.40   10.30
  -3   5  25   13.18    7.73
   3  -5 -24    3.94   14.23
   3   5 -24   13.36   14.84
   3  -5 -24   32.97   10.31
  -3   5  24   45.88    8.13
   3  -5 -23    4.40   13.29
   3   5 -23   16.09   14.31
  -3   5  23   55.04    8.02
   3  -5 -23   52.94    9.95
   3   5 -22   65.11   15.42
   3  -5 -22   46.81   14.72
   3  -5 -22   98.33   10.86
   3   5 -21   69.17   15.26
   3  -5 -21   45.16   14.19
  -3  -5  20   58.17    7.94
   3   5 -20   41.25   12.72
   3  -5 -20   31.79   12.50
   3   5 -20   31.95    4.84
   3   5 -20   44.01    3.65
   3  -5 -20   65.86    8.93
  -3  -5  19   56.12    7.46
   3  -5 -19   29.35   11.65
   3   5 -19   37.46   12.61
   3   5 -19   47.63    4.23
   3  -5 -19   54.02    8.82
   3   5 -18    1.31    3.23
   3  -5 -18    2.76    7.14
  -3  -5  18    9.15    5.36
   3  -5 -18   -4.50   10.58
   3   5 -18    0.53   10.96
   3   5 -17  468.10   20.17
   3  -5 -17  489.18   23.17
  -3  -5  17  411.86   21.19
   3  -5 -17  411.87   26.64
   3   5 -16    9.54    3.40
  -3   5  16    6.08    7.29
  -3  -5  16    0.11    4.00
   3   5 -16   -7.64   10.24
   3  -5 -16   -1.35    9.38
  -3   5  15  122.97   10.82
   3   5 -15  107.64    6.52
   3  -5 -15  108.03   12.18
   3   5 -15   85.02   12.61
   3  -5 -15   76.29   11.61
  -3   5  14   64.15    8.71
   3  -5 -14   70.60   10.48
   3  -5 -14   57.98    9.97
   3   5 -14   47.01   10.42
  -3   5  13  207.42   13.66
   3  -5 -13  206.30   14.71
   3  -5 -13  194.79   14.77
   3   5 -13  159.69   15.29
  -3   5  12   -0.64    6.56
   3  -5 -12    3.28    7.84
   3   5 -12   -0.77    6.74
   3  -5 -12    6.44    6.41
  -3   5  11  133.11   11.26
   3  -5 -11  143.17   11.78
   3  -5 -11  134.71   11.45
   3   5 -11  134.68   12.11
   3  -5 -10  113.20    8.35
  -3   5  10   97.07    9.47
   3  -5 -10  100.28   10.21
   3  -5 -10   94.31    9.50
   3   5 -10   90.93   10.02
   3  -5  -9   85.63    7.53
  -3   5   9   82.44    9.07
   3  -5  -9   95.36    9.70
   3   5  -9   88.18    9.42
   3  -5  -9   84.16    8.63
   3  -5  -8  104.09    8.07
   3   5  -8   94.61    9.75
   3  -5  -8  104.31    9.42
   3  -5  -8  112.37    9.97
  -3  -5   8  108.05    7.39
  -3   5   8  104.03    9.63
   3   5  -7   56.18    8.04
   3  -5  -7   47.50    7.48
  -3  -5   7   59.96    4.93
   3  -5  -7   68.11    8.26
  -3   5   7   57.43    7.47
  -3  -5   7   63.63    7.40
  -3  -5   6  532.61   26.26
  -3   5   6  547.18   26.40
   3   5  -6  473.18   26.97
  -3  -5   6  536.02   23.85
  -3  -5   6  558.81   26.59
  -3   5   6  532.49   27.18
  -3   5   5  620.70   31.09
  -3  -5   5  620.75   30.93
  -3   5   5  559.42   31.80
  -3   5   5  635.62   32.00
   3   5  -5  689.61   28.52
  -3  -5   5  640.26   31.21
  -3  -5   4  214.96   11.30
  -3   5   4  229.32   12.41
  -3  -5   4  220.42   12.12
  -3   5   4  222.50   11.52
  -3   5   4  206.75   13.61
  -3   5   4  216.05   13.65
   3   5  -4  194.20   10.20
  -3  -5   4  234.81   13.22
   3  -5  -4  253.37   13.97
  -3   5   3    1.31    3.45
  -3  -5   3    3.41    3.17
  -3   5   3   -1.49    4.88
  -3   5   3   -0.79    5.28
  -3  -5   3   -0.40    4.74
   3  -5  -3    4.76    5.26
  -3  -5   2   76.19    5.84
  -3   5   2   73.20    6.07
  -3   5   2   78.62    7.51
   3  -5  -2   91.13    8.25
  -3   5   2   76.71    8.16
  -3  -5   2   77.71    7.42
  -3   5   1  346.24   16.77
  -3  -5   1  308.00   16.35
   3  -5  -1  309.44   17.98
  -3  -5   1  348.15   17.57
  -3   5   1  329.93   18.29
  -3   5   1  353.34   17.77
  -3  -5   0   33.86    5.21
  -3   5   0   28.93    7.43
  -3   5   0   40.93    5.59
  -3  -5   0   38.34    5.05
  -3  -5   0   38.76    5.60
   3  -5   0   42.17    6.81
   3   5   0   37.30    3.79
  -3   5   0   41.13    5.44
  -3   5   0   37.77    6.37
  -3  -5  -1  708.70   32.15
  -3   5  -1  659.86   34.90
   3  -5   1  683.56   31.62
  -3  -5  -1  640.72   31.95
  -3  -5  -1  697.01   32.16
   3  -5   1  744.77   33.39
   3   5   1  633.26   32.05
  -3   5  -1  694.38   33.07
   3   5   1  685.13   30.81
  -3   5  -2  529.79   29.18
   3   5   2  557.14   26.30
   3  -5   2  566.72   26.56
  -3  -5  -2  583.80   26.87
   3   5   2  550.34   26.72
   3  -5   2  540.09   27.68
  -3   5  -2  554.71   27.95
  -3  -5  -2  553.05   26.61
   3  -5   3    6.70    3.87
   3   5   3    6.80    3.82
  -3  -5  -3    9.26    4.16
   3   5   3   -0.58    3.92
  -3  -5  -3    6.30    4.36
   3   5   3   14.19    4.15
   3  -5   3    5.65    4.42
  -3   5  -3    2.77    6.04
   3   5   4  128.99    8.13
  -3  -5  -4  109.86    8.15
   3   5   4  107.40    8.52
   3   5   4  114.50    7.85
  -3  -5  -4  117.27    8.37
   3  -5   4  109.75    8.73
  -3   5  -4  102.61   10.09
  -3  -5  -5 1176.80   54.89
   3   5   5 1270.81   54.75
   3   5   5 1303.16   54.78
   3   5   5 1175.68   55.19
   3  -5   5 1161.89   55.49
  -3   5  -5 1232.63   57.39
   3   5   6   84.40    6.90
   3   5   6   71.31    6.94
   3   5   6   82.61    7.11
  -3  -5  -6   73.26    7.41
   3  -5   6   56.52    6.81
  -3   5  -6   69.81    8.61
   3   5   7  163.12    9.99
   3   5   7  143.07   10.68
  -3   5  -7  159.23   12.20
   3   5   7  177.63   10.76
   3   5   7  142.88   10.37
  -3  -5  -7  168.33   10.78
   3  -5   7  144.29   10.44
   3   5   8    2.76    5.79
   3   5   8    6.92    4.59
  -3   5  -8    1.27    6.08
   3  -5   8    5.50    7.67
   3  -5   8    4.40    4.70
   3   5   8    9.70    5.48
   3   5   8    1.09    4.68
  -3  -5  -8    0.94    5.50
  -3   5  -9  172.50   12.63
   3  -5   9  151.84   13.53
   3   5   9  158.39   10.44
   3   5   9  169.42   11.39
   3   5   9  141.78   10.82
   3   5   9  185.42   11.37
  -3  -5  -9  181.40   11.50
  -3   5 -10   -4.31    6.87
   3  -5  10    2.95    8.00
   3   5  10    1.09    4.90
   3   5  10    4.05    5.78
   3   5  10    4.84    5.08
   3   5  10   14.44    6.36
  -3  -5 -10    2.82    5.98
   3  -5  11   17.38    8.57
  -3   5 -11   10.92    7.30
   3   5  11   22.21    5.68
   3   5  11    7.90    6.48
   3   5  11   19.00    6.86
   3   5  11   11.93    5.71
  -3  -5 -11   16.04    7.00
  -3   5 -12   52.34    8.71
   3  -5  12   62.63   10.35
   3   5  12   68.22    7.25
   3   5  12   54.89    7.82
   3   5  12   63.65    8.42
   3   5  12   47.89    7.43
  -3  -5 -12   58.50    8.36
  -3   5 -13  659.22   33.48
   3  -5  13  643.18   34.89
   3   5  13  601.71   32.46
   3   5  13  724.89   32.23
  -3  -5 -13  661.38   31.91
   3   5  13  625.94   32.75
   3   5  13  750.15   33.33
  -3  -5 -13  665.21   32.85
  -3   5 -14   23.00    7.54
   3  -5  14   36.30   10.14
   3   5  14   36.23    7.11
  -3  -5 -14   28.97    6.81
   3   5  14   22.69    7.38
   3   5  14   37.16    7.94
  -3  -5 -14   27.73    8.23
   3  -5  15   47.65   10.47
   3   5  15   42.19    7.28
  -3  -5 -15   34.04    7.36
   3   5  15   28.01    7.90
  -3   5 -15   44.00    8.00
  -3  -5 -15   34.70    9.10
  -3  -5 -16  108.02    9.81
   3   5  16   99.14   10.98
   3   5  16  104.48    9.71
  -3   5 -16   99.09   11.19
   3  -5  16  106.35   13.15
  -3   5 -16   91.99   10.37
  -3  -5 -17  224.05   13.90
  -3   5 -17  216.10   15.51
   3   5  17  185.67   13.79
   3  -5  17  226.63   18.34
  -3   5 -17  210.80   14.66
  -3  -5 -18  287.30   16.92
  -3   5 -18  292.94   19.12
   3   5  18  301.90   17.62
  -3   5 -18  270.31   17.24
   3  -5  18  257.94   20.97
  -3  -5 -19    5.41    7.90
   3   5  19   -5.59    9.32
  -3   5 -19   -0.52    8.00
  -3   5 -19   -0.32    9.04
   3  -5  19   -2.45   11.89
  -3  -5 -20   30.57    9.13
   3   5  20    8.21    9.49
  -3   5 -20   19.43    8.44
  -3   5 -20   24.78    9.84
   3  -5  20   16.10   12.71
  -3  -5 -21   60.98   10.09
   3   5  21   32.74   10.45
  -3   5 -21   62.65   10.16
  -3   5 -21   61.21   10.70
   3  -5  21   54.41   14.29
  -3  -5 -22    5.12    9.49
   3   5  22   20.09    9.78
  -3   5 -22   22.91    8.35
  -3   5 -22  -19.80   11.06
   3  -5  22   -2.17   14.17
  -3  -5 -23   -1.43   10.66
  -3   5 -23   -4.66    9.35
   3   5  23   29.50    9.58
  -3   5 -23   22.55    9.08
  -3  -5 -24   69.98   13.05
   3   5  24  107.20   12.33
  -3   5 -24  102.71   12.04
  -3  -5 -25   20.11   12.48
   3   5  25   59.18   11.50
   3   5  26  178.79   15.99
   3   5  27   26.93   12.12
   3   5  28   15.88   13.01
   3  -6 -30    6.82   21.17
   3   6 -30    6.48   23.05
   3  -6 -29    0.83   20.62
   3   6 -29    7.97   21.98
   3  -6 -28   34.92   19.92
   3   6 -28    2.56   19.99
   3  -6 -28   35.40   13.95
   3  -6 -27    3.83   18.48
   3   6 -27    1.63   19.19
   3  -6 -27   17.03   12.76
   3  -6 -26    6.64   17.76
   3   6 -26    3.12   19.59
   3  -6 -26   28.70   12.29
  -3   6  26   57.46   10.24
   3  -6 -25   78.00   19.44
   3   6 -25   71.73   19.53
   3  -6 -25  117.03   13.94
  -3   6  24   95.95   18.02
   3   6 -24   60.02   17.80
   3  -6 -24   57.12   17.40
   3  -6 -24  105.96   13.25
  -3   6  23   54.66   16.16
   3   6 -23   42.28   16.33
   3  -6 -23   44.89   15.72
   3  -6 -23   61.78   11.60
   3   6 -22   22.74   15.13
   3  -6 -22   33.51   15.02
   3  -6 -22   50.20   10.84
  -3   6  22   45.03   14.73
   3   6 -22   35.66    4.17
  -3   6  21   26.01   13.09
   3   6 -21   25.51    4.35
   3  -6 -21   38.60    9.98
   3   6 -21    9.33   13.76
   3  -6 -21    8.91   13.93
   3   6 -20   12.29    4.21
   3  -6 -20   19.80    9.15
   3  -6 -20   -3.41   12.79
   3   6 -20    2.98   13.26
   3   6 -19   87.42    6.19
   3  -6 -19   84.35   10.77
   3   6 -19   74.39   14.80
   3   6 -18    8.08    4.39
   3  -6 -18   -1.54   11.49
   3   6 -18   -4.33   12.23
   3   6 -17   25.87    4.78
   3  -6 -17   -0.97   10.42
   3   6 -17    7.26   11.38
   3   6 -16  408.86   27.01
   3  -6 -16  465.18   26.84
   3   6 -15  167.11   15.77
   3  -6 -15  189.16   15.45
   3  -6 -14   59.22   10.18
   3   6 -14   71.84   10.77
   3  -6 -13  123.08   12.14
   3   6 -13  116.68   12.95
   3   6 -12   84.24   10.80
   3  -6 -12   75.16    9.96
   3  -6 -11  359.30   20.22
  -3  -6  11  306.07   16.66
  -3  -6  11  355.84   19.44
   3  -6 -11  306.28   19.50
   3   6 -11  317.64   20.22
   3  -6 -10  149.01   11.31
  -3  -6  10  184.41   12.90
  -3  -6  10  154.93    9.72
   3  -6 -10  182.05   13.78
   3   6 -10  157.22   13.34
   3  -6 -10  158.82   12.77
   3  -6  -9  431.05   22.67
   3  -6  -9  432.46   23.81
   3   6  -9  439.06   24.37
  -3  -6   9  406.17   20.08
  -3  -6   9  476.02   23.97
  -3   6   9  404.24   24.12
   3   6  -8    8.32    6.94
   3  -6  -8    4.11    6.18
  -3   6   8    4.91    6.70
  -3  -6   8    9.18    6.71
   3  -6  -8    8.20    7.78
   3   6  -7  133.14    5.93
  -3   6   7  123.95   11.22
  -3  -6   7  127.90   10.55
   3   6  -7  100.16    6.35
  -3  -6   7  126.54    9.55
  -3   6   7  116.09    9.46
  -3   6   6   29.49    5.65
  -3  -6   6   32.95    5.59
  -3   6   6   31.80    7.26
  -3  -6   6   31.31    6.99
  -3   6   6   24.58    7.29
   3   6  -5  147.49    8.83
  -3   6   5  124.10   11.53
  -3  -6   5  153.43   11.51
  -3   6   5  149.47   11.67
  -3  -6   5  145.89    9.32
  -3   6   5  144.41    9.59
  -3   6   4   66.61    8.93
  -3  -6   4   78.91    8.44
   3  -6  -4   73.78    9.25
  -3   6   4   82.19    8.73
   3  -6  -3  163.98   11.91
  -3  -6   3  148.53   11.06
  -3   6   3  150.80   11.79
  -3   6   3  140.07   11.10
   3  -6  -2  248.21   16.22
  -3   6   2  265.66   16.45
  -3  -6   2  279.22   15.62
  -3   6   2  259.90   15.17
  -3   6   2  258.75   12.72
  -3  -6   1  219.56   13.18
  -3   6   1  206.75   10.88
   3  -6  -1  197.57   14.09
  -3   6   1  203.41   14.21
  -3  -6   1  224.99   13.46
  -3   6   1  214.76   12.71
  -3   6   0  593.83   32.59
  -3   6   0  560.74   27.30
   3  -6   0  634.43   30.38
  -3  -6   0  614.33   29.40
  -3   6   0  567.74   30.26
  -3  -6   0  650.60   29.47
  -3  -6  -1  142.43   10.56
  -3   6  -1  157.66   13.71
  -3   6  -1  152.02    9.31
  -3  -6  -1  153.41   10.88
  -3   6  -1  159.64   11.97
   3  -6   1  170.24   12.41
   3   6   1  141.33   10.67
   3   6   1  155.15    8.36
  -3  -6  -2    1.51    4.71
  -3   6  -2    4.06    7.32
  -3   6  -2   -2.64    4.90
  -3  -6  -2   -0.89    4.19
   3  -6   2    2.81    6.82
  -3  -6  -2   -0.22    5.60
  -3   6  -2    2.41    6.26
   3   6   2    4.74    5.11
   3  -6   3   11.96    4.53
   3   6   3   16.57    4.34
  -3  -6  -3   18.12    5.20
  -3   6  -3   12.98    7.34
   3  -6   3   12.83    6.90
  -3  -6  -3   13.57    5.74
   3   6   3   21.71    6.24
  -3  -6  -4  487.85   24.91
  -3   6  -4  508.70   27.58
   3  -6   4  490.13   24.22
   3   6   4  506.41   24.04
  -3  -6  -4  520.13   25.14
   3  -6   4  504.18   26.17
   3   6   4  523.35   25.45
   3  -6   4  451.76   24.42
  -3   6  -5  190.62   14.83
  -3  -6  -5  194.67   12.29
   3   6   5  196.87   12.96
   3  -6   5  202.26   14.20
   3  -6   5  193.76   12.48
  -3   6  -6    1.81    7.19
  -3  -6  -6    6.49    5.12
   3   6   6    9.76    4.94
   3   6   6    4.12    6.04
   3   6   6   18.82    6.00
   3  -6   6    2.36    5.19
  -3   6  -7   30.27    8.32
   3   6   7   48.67    6.31
   3   6   7   46.39    7.03
   3   6   7   36.00    6.99
   3  -6   7   34.37    6.38
  -3  -6  -7   40.89    7.38
  -3   6  -8  705.95   35.43
   3   6   8  710.83   33.09
   3   6   8  772.59   33.58
   3   6   8  665.20   33.70
  -3  -6  -8  698.50   33.70
   3  -6   8  623.08   33.33
  -3   6  -9  170.62   13.67
   3   6   9  177.71   11.55
   3   6   9  161.90   12.11
   3   6   9  189.50   12.33
   3  -6   9  144.43   11.37
  -3  -6  -9  172.34   12.45
  -3   6 -10   99.62   10.87
   3   6  10  117.78    9.48
   3   6  10  106.92   10.10
   3   6  10  133.37   10.46
   3  -6  10   96.74    9.33
  -3  -6 -10  104.54   10.30
  -3   6 -11  353.79   21.42
   3   6  11  341.97   20.35
   3   6  11  359.05   19.16
   3   6  11  404.13   20.22
   3   6  11  331.91   20.06
  -3  -6 -11  349.15   20.02
  -3   6 -12  629.42   32.83
   3  -6  12  684.66   34.68
   3   6  12  654.14   31.02
   3   6  12  590.23   31.79
   3   6  12  638.21   31.70
  -3  -6 -12  629.10   31.69
  -3   6 -13    1.56    7.80
   3  -6  13   -6.02    9.83
   3   6  13    6.06    6.84
   3   6  13   -3.59    7.08
  -3  -6 -13    8.36    8.29
  -3   6 -14   -1.80    7.61
   3  -6  14    0.44   10.18
   3   6  14   14.78    7.65
   3   6  14    4.34    7.64
  -3  -6 -14    2.12    8.59
   3  -6  15    5.33   10.49
  -3   6 -15   10.57    7.90
  -3  -6 -15   -0.69    7.45
   3   6  15    6.26    7.07
   3   6  15   -2.26    7.98
  -3  -6 -15   -4.17    9.03
   3  -6  16   10.89   11.01
  -3  -6 -16    7.06    7.91
   3   6  16   -1.50    7.53
  -3   6 -16   19.86    7.91
   3   6  16    6.50    8.10
  -3  -6 -16    8.80    9.53
   3   6  17    1.80    8.78
  -3   6 -17   -6.11    9.15
  -3  -6 -17    6.09    8.26
   3   6  17   -0.78    8.31
   3  -6  17    0.94   11.34
   3   6  18   22.48    9.38
  -3  -6 -18   32.45    9.21
   3   6  18   21.86   10.26
  -3   6 -18   14.36    8.74
  -3   6 -18   25.24   10.24
   3  -6  18   43.37   12.96
  -3  -6 -19  131.99   12.60
   3   6  19  130.82   14.45
  -3   6 -19  133.72   12.44
  -3   6 -19  139.45   14.05
   3   6  19  129.24   12.88
   3  -6  19  131.34   16.60
  -3  -6 -20    6.77    9.10
   3   6  20   -3.76    9.93
   3   6  20   -0.43   11.26
  -3   6 -20   -1.83    8.73
  -3   6 -20    1.06   10.39
   3  -6  20    1.56   12.88
  -3  -6 -21   45.31   10.86
   3   6  21   32.72   11.22
  -3   6 -21   42.59   11.59
  -3   6 -21   39.13    9.57
   3   6  21   27.01   11.71
  -3  -6 -22   44.53   11.45
   3   6  22   21.91   11.63
  -3   6 -22   28.88   11.43
   3   6  22   32.05   12.84
  -3   6 -22   50.72    9.88
  -3  -6 -23   11.92   11.14
   3   6  23   18.86   13.60
  -3   6 -23   37.82    9.90
  -3  -6 -24   47.65   12.49
   3   6  24   59.74   12.62
   3   6  24   37.98   15.02
  -3   6 -24   48.59   10.43
  -3  -6 -25   -1.61   13.07
   3   6  25   50.52   12.10
   3   6  25   -5.44   14.88
  -3   6 -25   38.29   10.41
  -3  -6 -26    5.83   14.25
   3   6  26   30.10   15.78
   3   6  27   31.12   12.96
   3   6  27    6.49   15.96
   3   6  28  109.83   15.79
  -3  -6 -29   50.64   17.93
   3  -7 -30  -19.81   21.13
   3  -7 -29    3.33   20.53
   3   7 -29    4.39   23.50
   3  -7 -28   16.91   20.05
   3   7 -28    2.54   22.38
   3  -7 -27   -4.66   18.23
   3   7 -27   -3.26   21.39
  -3   7  26  -17.49   17.29
  -3   7  26   33.03   11.00
   3  -7 -26   13.64   13.25
   3  -7 -26  -25.42   18.42
   3   7 -26  -27.37   20.53
  -3   7  25    6.73   16.41
  -3   7  25   41.29   10.84
   3  -7 -25   22.00   12.76
   3   7 -25    6.75   18.51
   3  -7 -25  -22.26   16.87
  -3   7  24  104.39   19.18
   3  -7 -24  121.47   14.42
  -3   7  24  152.85   12.81
   3  -7 -24   95.79   19.14
  -3   7  23    7.38   14.75
   3  -7 -23   14.53   11.61
   3  -7 -23   12.50   15.10
   3   7 -23   -4.82   16.20
  -3   7  22   -5.85   14.66
   3   7 -22    3.54    5.13
   3  -7 -22    9.78   11.35
   3   7 -22  -11.83   15.22
   3  -7 -22   10.71   13.44
  -3   7  21    8.37   14.16
   3  -7 -21    9.80   10.58
   3   7 -21   14.31    5.43
   3  -7 -21   21.08   13.65
   3   7 -21    5.01   14.08
  -3   7  20   90.49   16.04
   3   7 -20  120.77    8.14
   3  -7 -20  102.58   13.28
   3  -7 -20   99.12   15.69
   3   7 -20  101.45   16.54
  -3   7  19  308.17   23.10
   3   7 -19  310.19   15.80
   3   7 -19  301.28   23.28
   3  -7 -19  306.23   23.13
  -3   7  18  204.77   18.74
   3   7 -18  243.67   12.87
   3  -7 -18  195.25   18.54
   3   7 -18  225.95   19.85
  -3   7  17  -10.32   11.58
   3   7 -17    9.90   11.26
   3  -7 -17    9.20   10.29
   3   7 -17    7.00    5.54
   3  -7 -16  156.94   15.18
   3   7 -16  143.32   15.48
   3  -7 -15  103.57   13.15
   3   7 -15  124.15   13.99
   3   7 -14    5.00    9.78
   3  -7 -14    9.01    8.91
  -3  -7  13   22.12    5.83
   3   7 -13   29.24   10.25
   3  -7 -13   29.57    9.24
  -3  -7  12   34.47    5.15
   3   7 -12   59.37   10.52
   3  -7 -12   51.74    9.72
   3  -7 -11   91.84   10.62
   3   7 -11   73.47   11.18
   3  -7 -11   98.77   10.07
   3   7 -10  498.95   27.28
   3  -7 -10  470.07   26.27
   3  -7 -10  504.25   25.90
  -3   7   9   78.69    8.54
   3   7  -9   60.18    9.51
  -3  -7   9   72.05    8.41
  -3  -7   9   66.16    9.33
   3   7  -8   23.45    3.24
  -3  -7   8   31.39    8.94
   3   7  -8   36.83    2.75
  -3   7   8   35.72    6.77
  -3  -7   8   36.68    6.61
  -3   7   7   76.22    7.61
  -3  -7   7   86.87    7.61
  -3  -7   7   80.37   10.10
   3   7  -6  235.57   12.99
  -3   7   6  235.87   16.38
  -3  -7   6  242.12   16.16
   3   7  -5   40.73    6.29
  -3   7   5   47.54    8.50
  -3   7   5   39.44    9.50
  -3  -7   5   53.15    9.17
   3   7  -4   18.40    6.07
  -3   7   4    2.17    7.14
  -3   7   4   15.10    8.33
  -3  -7   4   21.64    8.08
   3  -7  -4   22.74    8.13
  -3   7   3   15.89    6.37
   3  -7  -3   14.66    8.27
  -3  -7   3   11.77    7.45
  -3   7   3   12.39    8.42
  -3  -7   2   50.40    8.23
   3  -7  -2   37.26    9.07
  -3   7   2   53.28    8.99
  -3   7   2   56.48    7.10
  -3   7   1  152.62   16.04
  -3   7   1  172.50   10.65
  -3  -7   1  161.81   12.57
  -3   7   1  151.30   13.28
   3  -7  -1  162.02   13.17
  -3  -7   1  157.14   12.25
  -3  -7   0   29.53    7.22
   3  -7   0   26.60    8.83
  -3  -7   0   25.66    7.57
  -3   7   0   34.80    9.00
  -3   7   0   26.56   10.55
  -3   7  -1  412.10   25.91
  -3   7  -1  426.06   24.32
  -3  -7  -1  436.14   22.85
   3  -7   1  437.33   24.06
   3   7   1  430.05   23.03
  -3  -7  -1  389.20   22.36
  -3  -7  -2  185.05   12.13
  -3   7  -2  205.07   16.12
  -3   7  -2  143.30    8.45
   3   7   2  199.49   13.43
   3  -7   2  182.81   13.98
  -3  -7  -2  203.54   13.03
  -3   7  -2  188.47   14.03
   3   7   2  169.30    8.95
  -3   7  -3  195.59   15.38
  -3   7  -3  162.77    9.77
   3   7   3  224.89   13.44
  -3  -7  -3  198.56   12.89
   3  -7   3  201.81   14.53
  -3  -7  -3  207.14   12.57
   3  -7   4   10.65    4.43
  -3   7  -4    6.78    8.39
  -3  -7  -4   10.93    6.14
  -3  -7  -4   12.01    7.18
   3  -7   4   21.45    8.71
   3   7   4    9.48    6.79
  -3   7  -5   20.70    9.28
  -3  -7  -5   20.17    6.56
   3   7   5   12.35    7.39
   3  -7   5   13.14    4.79
   3   7   5   14.86    4.46
  -3   7  -6  103.21   12.30
  -3  -7  -6  118.95    9.95
   3   7   6  127.61   11.15
   3  -7   6  114.47    9.02
   3   7   6  119.19    8.63
   3   7   7   81.01    8.73
  -3  -7  -7   67.65    8.45
   3   7   7   56.33    9.02
   3   7   7   88.25    8.96
  -3  -7  -7   63.05    9.29
   3  -7   7   51.97    7.68
  -3   7  -7   72.40   10.69
   3   7   8  142.43   11.12
   3   7   8  137.66   11.20
   3   7   8  123.15   11.70
  -3  -7  -8  121.85   11.50
   3  -7   8  123.30   10.19
  -3   7  -8  135.50   13.04
   3   7   9  134.09   10.62
  -3   7  -9   99.42   12.07
   3   7   9  143.46   11.26
   3   7   9  103.76   11.07
  -3  -7  -9  127.49   11.59
   3  -7   9  102.20    9.86
   3   7  10   53.94    8.15
  -3   7 -10   36.06    9.42
   3  -7  10   33.62    7.24
   3   7  10   47.84    9.07
   3   7  10   21.91    7.89
  -3  -7 -10   45.79    9.45
   3   7  11   57.12    8.48
  -3   7 -11   41.42   10.09
   3  -7  11   40.56    7.74
   3   7  11   31.95    8.55
  -3  -7 -11   42.52    9.45
   3   7  12   31.32    8.24
  -3   7 -12    2.75    8.97
   3  -7  12   11.16    6.94
   3   7  12    6.12    7.73
  -3  -7 -12    9.83    9.05
   3   7  13    6.26    7.30
  -3   7 -13    1.03    9.20
   3  -7  13   14.01    7.39
   3   7  13    7.10    8.11
  -3  -7 -13    3.41    9.46
  -3   7 -14    2.58    8.48
   3  -7  14    4.82    7.33
   3   7  14   18.46    9.10
   3   7  14   17.06    8.54
   3   7  15  244.19   15.60
  -3   7 -15  218.68   15.83
  -3   7 -16   61.48   10.18
   3   7  16   66.41   11.44
   3   7  16   68.88   10.71
  -3  -7 -16   65.50   10.42
  -3   7 -17   23.29    9.01
   3   7  17    7.40   10.20
  -3  -7 -17    7.14    9.58
   3   7  17   25.47    9.30
   3  -7  17   17.09   13.33
   3   7  18   65.22   11.34
  -3  -7 -18   82.55   11.16
  -3   7 -18   66.63   11.04
   3   7  18   72.85   12.74
  -3  -7 -19   66.25   11.40
   3   7  19   37.87   10.92
   3   7  19   53.44   12.39
  -3   7 -19   39.73   10.22
  -3  -7 -20   28.63   11.55
   3   7  20   26.86   10.89
  -3   7 -20   31.76   12.03
   3   7  20   28.73   12.44
  -3   7 -20   23.33    9.77
   3   7  21   10.73   12.20
  -3   7 -21   17.89    9.41
   3   7  21   -5.82   11.19
  -3  -7 -21   20.38   11.33
   3   7  22   31.89   13.72
  -3   7 -22   51.45   10.58
   3   7  22   20.88   12.28
  -3  -7 -22   54.15   12.32
   3   7  23   12.86   14.16
  -3   7 -23   36.12   10.07
   3   7  23    2.18   13.27
  -3  -7 -23   16.81   12.54
   3   7  24   70.16   16.63
  -3  -7 -24   61.13   14.12
   3   7  24   49.39   15.00
   3   7  25   -2.25   15.57
   3   7  25  -20.40   15.53
  -3  -7 -26   96.15   17.54
  -3   7 -26  101.58   19.39
   3   7  26  122.45   15.78
   3   7  26   86.54   19.05
  -3  -7 -27   40.24   16.44
  -3   7 -27   34.74   18.22
   3   7  27   76.02   14.44
   3   7  27   17.15   17.84
  -3  -7 -28   67.22   18.24
  -3   7 -28   39.74   19.62
   3   7  28  100.16   15.72
   3   7  28   38.73   19.03
  -3  -7 -29   50.05   18.33
   3  -8 -28   18.53   19.57
   3  -8 -27   16.40   19.31
   3  -8 -26   36.77   19.14
  -3   8  26   52.65   12.56
   3  -8 -25  119.73   21.55
  -3   8  25  199.60   16.14
   3  -8 -24   22.71   16.69
  -3   8  24   50.38   11.99
  -3   8  23   22.43   16.35
   3  -8 -23   22.99   15.81
   3  -8 -23   27.74   13.34
  -3   8  22    0.62   15.91
   3  -8 -22    3.77   14.68
   3   8 -22   13.76   14.92
   3  -8 -22    6.47   12.30
  -3   8  21   27.41   14.90
   3   8 -21   34.49   15.17
   3  -8 -21   27.84   14.61
   3  -8 -21   33.34   12.57
   3   8 -21   31.16    6.99
  -3   8  20   64.40   16.72
   3   8 -20   31.37   14.55
   3  -8 -20   40.80   14.65
   3   8 -20   64.91    7.86
  -3   8  19    5.47   13.70
   3  -8 -19   20.58   12.81
   3   8 -19   21.02   13.43
   3   8 -19   21.95    6.97
  -3   8  18    1.59   13.46
   3   8 -18   15.04   12.55
   3  -8 -18   23.00   12.35
   3   8 -18   17.81    6.92
   3  -8 -17   12.54   11.15
   3   8 -17    7.95   12.15
  -3   8  17    0.51   13.06
   3  -8 -16    3.20   10.39
   3   8 -16    5.03   11.60
  -3   8  16  -10.38   12.05
   3   8 -15   29.82   12.29
   3  -8 -15   28.32   10.97
  -3   8  15   38.27   12.87
   3   8 -14  142.96   15.28
   3  -8 -14  106.08   13.35
  -3   8  14  129.85   14.63
   3  -8 -13   43.70    9.72
   3   8 -13   47.98   11.90
  -3   8  12   57.44    9.28
   3   8 -12   37.60   10.62
  -3   8  11    9.40    7.69
   3  -8 -11   23.91    8.58
  -3  -8  10    3.81    6.70
  -3   8  10   10.01    6.70
  -3   8   9  139.54   13.81
  -3  -8   9  135.32    9.98
  -3   8   9  126.19    9.95
  -3   8   8   49.91   10.53
   3   8  -8   51.46    4.18
   3   8  -7  205.91   11.80
  -3   8   7  220.48   16.14
   3   8  -6  261.80   14.81
  -3   8   6  255.30   17.19
   3   8  -5    8.09    6.62
  -3   8   5    1.12    7.40
   3   8  -4    1.27    7.04
  -3   8   4   -6.28    6.91
  -3   8   3  146.11   10.72
  -3  -8   3  138.08   13.16
  -3  -8   2   53.95    9.74
  -3  -8   2   22.77    8.80
  -3  -8   1   97.10   11.57
  -3   8   1   97.08   11.79
  -3  -8   1   95.09   11.05
  -3   8   1   93.58   14.72
  -3  -8   0  356.69   20.82
  -3   8   0  311.47   21.48
  -3  -8   0  352.36   20.43
  -3   8   0  327.11   23.81
  -3  -8  -1   -5.79    7.68
  -3  -8  -1   12.32    8.44
  -3   8  -1    9.14    9.40
  -3   8  -1   -1.05   10.86
  -3  -8  -2    6.95    7.62
  -3  -8  -2    6.86    8.42
   3   8   2    6.61    7.99
  -3   8  -2   10.72   10.41
  -3  -8  -3   88.92    9.77
   3   8   3   79.15   10.59
  -3  -8  -3   85.83   10.46
   3   8   3   56.40    4.27
  -3   8  -3   67.54   12.19
  -3  -8  -4   18.67    7.98
  -3   8  -4   16.53   10.88
  -3  -8  -4   20.77    8.44
   3   8   4   17.40    8.69
  -3   8  -5    7.42   10.31
  -3   8  -5   12.80    2.64
  -3   8  -5   15.63    3.67
  -3  -8  -5   19.34    7.68
   3   8   5   22.12    8.43
  -3   8  -6  207.00   16.31
  -3  -8  -6  151.40    8.15
  -3  -8  -6  117.09    8.35
   3  -8   6  187.59    9.80
  -3   8  -6  176.38    8.99
   3   8   6  215.21   14.61
  -3  -8  -6  253.28   14.19
  -3  -8  -7    5.17    7.24
   3   8   7   18.79    7.78
  -3   8  -7    1.71    9.64
  -3  -8  -7   10.22    4.15
   3   8   7    8.12    8.30
   3   8   7   13.96    8.21
   3  -8   7    2.73    5.09
   3   8   7    1.11    4.71
   3   8   8   69.28    9.38
  -3   8  -8   52.36   11.61
  -3  -8  -8   53.32    6.08
   3   8   8   83.37   10.06
   3   8   8   62.21   10.50
   3  -8   8   48.54    7.14
   3   8   8   54.55    6.75
   3   8   9  193.62   15.85
   3   8   9  246.09   15.66
  -3   8  -9  216.61   17.39
   3   8  10   31.65    9.36
   3   8  10   26.86    9.86
   3  -8  10   16.23    6.92
  -3   8 -10   30.45   10.39
   3   8  11   47.86    9.76
   3   8  11   23.65    9.65
   3  -8  11   38.73    7.78
  -3   8 -11   29.66   10.77
   3   8  12   85.39   10.92
   3   8  12   68.37   11.24
   3  -8  12   56.12    8.98
  -3   8 -12   49.57   11.34
  -3   8 -13  153.22   14.95
   3   8  13  138.61   14.35
   3  -8  13  147.61   12.61
  -3   8 -14   39.74   10.70
   3  -8  14   31.14    8.68
   3   8  14   39.36   10.87
  -3   8 -15    0.64    9.36
   3   8  15   12.52    9.81
   3   8  15   -2.72   10.09
  -3   8 -16   21.13    9.79
   3   8  16   16.16   10.92
   3   8  16   38.05   11.15
   3   8  17    7.19   11.02
  -3   8 -17   36.79    9.91
   3   8  17   13.47   10.50
  -3  -8 -17   13.28   11.05
   3   8  18    4.84   11.58
  -3   8 -18  -24.45   11.15
   3   8  18   15.16   11.20
  -3  -8 -18   -2.92   10.93
  -3   8 -19   -7.73   10.36
   3   8  19    3.20   12.20
  -3  -8 -19   30.83   11.44
  -3  -8 -19   13.14   12.04
   3   8  19   17.30   11.72
  -3   8 -20    5.54   10.23
   3   8  20    4.79   13.34
  -3   8 -20   16.66   12.82
  -3  -8 -20   16.90   11.84
  -3  -8 -20   16.53   12.22
   3   8  20    6.43   11.76
  -3   8 -21  283.61   22.08
  -3  -8 -21  304.06   21.68
  -3  -8 -21  275.16   20.42
   3   8  21  249.60   22.38
  -3   8 -21  300.26   18.48
   3   8  21  269.16   20.65
  -3   8 -22   16.35   10.11
   3   8  22    2.57   14.54
  -3  -8 -22   26.76   13.90
  -3  -8 -22   16.34   12.92
   3   8  22  -15.92   13.34
   3   8  23   20.83   15.46
  -3  -8 -23   24.54   13.79
   3   8  23   -6.50   14.14
   3   8  24   31.84   16.60
  -3  -8 -24   34.82   14.81
   3   8  24   -3.20   15.69
   3   8  25   29.72   16.91
  -3  -8 -25   20.31   15.70
   3   8  25  -25.86   16.95
   3   8  26   20.51   17.54
  -3  -8 -26   28.04   16.31
  -3  -8 -27   32.89   17.05
  -3   9  24  143.58   15.87
  -3   9  20   11.54   15.43
   3  -9 -20   -6.12   14.67
  -3   9  19  114.95   18.17
   3  -9 -19   94.26   16.93
  -3   9  18    8.99   13.04
   3  -9 -18   -2.95   12.87
   3   9 -18   12.58    8.34
  -3   9  17   46.35   14.65
   3   9 -17   54.93    8.84
  -3   9  16   83.75   15.69
   3  -9 -16   52.01   12.40
  -3   9  15   81.00   14.75
  -3   9  14    7.84   12.18
  -3   9  13    2.89   11.01
  -3   9  12    3.56   11.07
  -3   9  12    1.92   11.53
  -3   9  11    5.20    6.29
  -3   9  11    2.56   11.09
  -3   9  11   11.39   11.23
  -3   9  10   55.99   12.21
  -3   9  10   57.01   13.34
  -3   9   9    5.03   10.14
  -3   9   8   57.07   10.83
   3   9  -8   74.42    5.45
   3   9  -7  113.23    8.82
   3   9  -7  103.80    7.07
  -3   9   7  105.09   11.90
   3   9  -6    9.85    4.90
   3   9  -6    0.20    7.03
  -3   9   6   -3.93    8.01
  -3   9   5   88.82    9.82
   3   9  -5   86.00    9.77
  -3   9   4  115.82    9.68
   3   9  -4   93.82   11.01
  -3  -9   3  154.96   14.50
   3   9  -3  133.64   13.13
  -3  -9   2    4.38    8.87
  -3   9   2   12.41   13.90
  -3  -9   1   12.14    9.76
  -3   9   1   -0.62   12.93
  -3  -9   0  108.73   12.30
  -3   9   0   88.48   15.83
  -3  -9  -1   23.37    9.43
  -3   9  -1   24.15   12.59
  -3  -9  -2   16.31    8.91
  -3   9  -2   20.50   12.15
   3   9   3  284.96   19.09
  -3   9  -3  272.45   21.60
  -3  -9  -3  251.99   17.82
  -3   9  -4   39.07   13.13
  -3  -9  -4   57.69   10.25
   3   9   4   63.18   11.26
  -3  -9  -5    4.88    8.68
  -3   9  -5    0.50   12.10
   3   9   5    3.07    4.06
   3   9   5   28.13    8.73
   3   9   5    9.68    9.91
  -3  -9  -6   22.33    9.48
   3   9   6   47.53    9.67
   3   9   6   22.94   10.42
  -3   9  -6   25.24   12.22
  -3   9  -7    8.78   11.13
   3   9   7    5.22    9.83
  -3  -9  -7    7.39    8.50
   3   9   7   26.47    9.63
  -3   9  -8   19.01   11.49
   3   9   8   35.35   10.70
   3   9   8   19.28   10.09
   3   9   9   26.96    9.96
  -3   9  -9    1.72   10.70
  -3  -9  -9    0.07    3.68
   3   9   9    3.86   10.42
   3   9   9    4.83    4.61
   3   9  10   41.45   10.81
  -3   9 -10   40.14   11.88
  -3  -9 -10   14.96    5.90
   3   9  10   22.43   11.17
   3   9  10   17.06    6.05
  -3   9 -11   60.40   12.67
  -3  -9 -11   37.88    7.48
   3   9  11   57.97   12.23
   3   9  11   78.46   12.20
  -3   9 -12    7.55   11.08
  -3  -9 -12   14.56    7.37
   3   9  12   10.71   11.58
   3   9  12   21.50   11.13
  -3   9 -13   -5.15   11.21
  -3  -9 -13   10.37    7.98
   3   9  13    1.29   11.64
   3   9  13   15.49   10.98
  -3   9 -14    6.60   10.86
  -3  -9 -14    6.42    8.34
   3   9  14    5.50   11.32
   3   9  14   15.73   11.59
  -3   9 -15   51.19   11.37
  -3  -9 -15   41.34    9.99
   3   9  15   35.55   12.30
   3   9  15   43.43   12.47
  -3   9 -16   56.01   11.19
  -3  -9 -16   34.81   10.41
   3   9  16   50.53   12.23
   3   9  16   23.06   12.66
  -3  -9 -17   21.79   10.29
   3   9  17   27.06   12.48
  -3   9 -17   18.53   10.36
   3   9  17    2.22   11.95
  -3  -9 -18   17.00   11.20
  -3  -9 -18    9.79   12.65
   3   9  18    2.48   12.77
   3   9  18    3.62   12.70
  -3   9 -18  -21.86   11.73
  -3  -9 -19   17.83   12.13
   3   9  19   15.69   13.39
   3   9  19   27.38   13.79
  -3  -9 -19   16.83   13.26
   3   9  20   14.75   14.30
   3   9  20   39.47   14.69
   3   9  21    6.66   14.28
   3   9  22   23.05   15.84
   3   9  23   19.64   16.32
   3  10 -18   47.05   10.63
   3  10 -17   50.70   10.70
  -3  10  16   13.48   14.33
   3  10 -16   40.16   10.07
  -3  10  15   23.19   14.87
  -3  10  14   37.63   15.27
  -3  10  13   47.74   16.07
  -3  10  12   47.70   14.84
  -3  10  11   -4.17   12.93
  -3  10  10   53.72   14.43
  -3  10   9   14.62   13.02
  -3  10   8    6.47   12.30
  -3  10   7  311.36   22.91
   3  10  -7  290.47   16.30
  -3  10   6   73.72   14.67
   3  10  -6   71.27    9.55
  -3 -10   5   -6.77   12.10
   3  10  -5    8.59    9.13
  -3 -10   4   12.05   11.31
  -3  10   4   11.95   16.31
   3  10  -4   19.51    9.68
   3  10  -3   34.43    7.31
  -3 -10   3    2.47   11.14
   3  10  -3   11.99   10.49
  -3  10   3    2.17   16.14
  -3 -10   2  146.30   15.77
  -3  10   2  133.84   20.08
   3  10  -2  124.76   15.52
   3  10  -1   27.06    7.85
  -3 -10   1    3.58   11.11
  -3  10   1    9.98   15.07
   3  10   0   17.34    7.97
  -3 -10   0    6.99   10.87
   3 -10   0   -1.34   12.26
  -3  10   0   12.80   14.88
   3  10   1   31.60    8.77
  -3 -10  -1   17.21   10.91
  -3  10  -1    3.11   14.29
   3  10   2   54.65    9.31
  -3 -10  -2   35.93   11.33
  -3  10  -2   45.76   15.46
   3  10   3   67.75   10.04
  -3 -10  -3   35.17   11.35
  -3  10  -3   36.73   15.25
  -3 -10  -4    8.41   10.66
  -3  10  -4   -0.57   14.24
  -3 -10  -5   42.40   11.01
   3  10   5   29.71   11.63
  -3  10  -5   54.88   14.56
  -3 -10  -6    8.98    9.94
   3  10   6   14.84   11.95
  -3  10  -6    8.61   13.12
  -3 -10  -7    3.58    9.92
   3  10   7   23.85   11.80
   3  10   7   13.46   11.46
  -3  10  -7   14.74   13.28
   3  10   8   25.63   11.62
   3  10   8    8.45   11.72
  -3  10  -8   20.50   13.01
   3  10   9   71.42   13.14
   3  10   9   65.74   12.92
  -3  10  -9   59.93   14.01
   3  10  10  106.32   13.62
  -3  10 -10   86.95   14.54
   3  10  11   24.64   12.50
   3  10  11    2.17   12.18
  -3  10 -11   -7.04   13.28
   3  10  12   19.43   12.93
   3  10  12   39.14   12.90
  -3  10 -12   -1.16   12.79
   3  10  13   32.41   13.41
   3  10  13   75.19   13.44
  -3  10 -13   43.28   13.15
   3  10  14   62.13   14.84
   3  10  14  112.19   14.50
  -3  10 -14   90.75   13.76
   3  10  15   25.14   12.99
   3  10  15   -2.83   13.05
   3  10  16    2.45   13.88
   3  10  17   13.07   14.85
   3  10  18    7.53   15.08
   3  10  19   11.75   14.97
   3  10  20   -1.57   15.59
   3  11 -16   56.78   12.53
   3  11 -15   37.01   12.08
   3  11 -14   47.25   12.12
   3  11 -13   36.56   11.68
  -3  11   9   34.12   14.36
  -3  11   8   34.81   14.23
  -3  11   7   14.28   14.02
  -3 -11   6   -4.63   13.84
  -3  11   6    5.95   13.56
  -3  11   6    0.84   18.94
  -3 -11   5    6.91   13.44
  -3  11   5   24.70   14.54
  -3  11   5   -8.98   19.12
  -3 -11   4   -1.81   13.62
  -3  11   4   -1.09   14.99
  -3  11   4   -7.88   18.87
  -3 -11   3    3.57   12.72
  -3  11   3   -3.75   14.05
  -3  11   3    9.84   17.77
  -3 -11   2   -2.21   13.06
   3 -11  -2   -0.95   14.17
  -3  11   2    7.98   17.63
   3  11  -2    0.39   11.99
  -3 -11   1   14.22   12.21
   3 -11  -1    4.31   14.12
  -3  11   1    4.91   16.94
   3  11  -1    7.48   12.92
   3 -11   0    1.47   13.50
  -3 -11   0    7.49   12.27
   3  11   0  -12.02   13.59
  -3  11   0   -3.39   16.34
   3 -11   1   13.35   14.55
  -3 -11  -1   19.57   12.60
  -3  11  -1   17.57   16.20
  -3 -11  -2   10.26   11.84
   3  11   2   29.05   12.24
   3 -11   2   -9.01   14.25
  -3  11  -2    1.87   15.42
   3  11   3   77.61   13.21
  -3 -11  -3   39.13   12.83
  -3  11  -3   29.82   16.61
  -3 -11  -4   76.84   14.34
  -3  11  -4   52.03   16.94
  -3 -11  -5   32.26   12.70
  -3  11  -5    9.44   14.81
  -3 -11  -6   15.72   12.07
  -3  11  -6   -0.53   14.50
  -3 -11  -7   35.66   12.76
   3  11   7   19.64   13.94
  -3  11  -7   13.19   14.81
   3  11   8   86.16   16.10
  -3  11  -8   89.46   16.50
   3  11   9   -0.48   13.56
  -3  11  -9    5.08   13.57
   3  11  10   17.10   14.12
  -3  11 -10    7.95   13.87
   3  11  11   46.69   14.04
   3  11  12    6.54   13.49
   3  11  13    1.42   13.84
   3  11  14   13.68   15.14
   3  11  15    8.93   15.03
   3  12 -14   33.61   13.45
   3  12 -13   54.79   14.12
   3  12 -12   33.96   13.58
   3  12 -11   67.65   14.23
   3  12 -10   46.08   13.51
   3  12  -9   43.74   13.64
  -3  12   8   39.62   23.72
  -3  12   7   18.90   22.71
  -3  12   6   10.41   21.19
  -3  12   5   -2.51   20.75
  -3  12   4   24.13   20.51
  -3  12   3    0.78   19.69
  -3  12   2   15.83   19.94
  -3  12   1    9.44   18.61
  -3  12   0    9.06   18.25
  -3  12  -1   29.01   18.27
  -3  12  -2  -10.67   18.87
  -3  12  -3    6.89   17.70
  -3  12  -4   -4.18   17.01
  -4   0  31   29.01   16.16
   4   0 -31   -5.72   20.72
  -4   0  30  202.71   21.65
   4   0 -30  221.09   26.49
  -4   0  29    3.74   14.60
   4   0 -29   -4.43   17.35
  -4   0  28    3.67   14.27
   4   0 -28    2.57   15.85
  -4   0  27   10.74   14.19
   4   0 -27   -4.94   16.04
  -4   0  26  384.74   25.26
   4   0 -26  287.72   27.25
  -4   0  25   15.00   12.64
   4   0 -25    2.28   14.76
   4   0 -24   99.01   17.17
  -4   0  24  111.86   10.60
  -4   0  24   91.16   14.61
   4   0 -23    0.70   12.19
  -4   0  23   -1.18    8.24
  -4   0  23   11.27    7.14
  -4   0  23   13.97   11.26
   4   0 -22  121.03   16.70
  -4   0  22  104.35   10.71
  -4   0  22  142.42   10.65
  -4   0  22   99.54   13.84
   4   0 -21   -0.63   11.55
  -4   0  21   -1.82    7.58
  -4   0  21   11.03    6.65
  -4   0  21    3.80    9.41
  -4   0  20   21.21    7.21
  -4   0  20   16.31    9.28
   4   0 -20   16.29   11.34
  -4   0  19   -1.32    6.54
  -4   0  19    7.83    8.76
   4   0 -19   -1.15    9.63
  -4   0  18   67.75    7.52
  -4   0  18   67.54   10.44
   4   0 -18   62.93   11.49
  -4   0  17   -3.66    5.54
  -4   0  17   -1.07    7.64
   4   0 -17    1.02    8.03
  -4   0  16   79.13    7.05
  -4   0  16   79.93    9.75
   4   0 -16   79.31   10.73
  -4   0  15   -1.92    4.64
  -4   0  15    0.67    2.74
  -4   0  15   -4.16    6.85
   4   0 -15    0.46    6.60
  -4   0  14 2512.31  111.05
  -4   0  14 2510.46  110.56
  -4   0  14 2532.09  113.90
  -4   0  13   -1.85    3.78
  -4   0  13    1.05    3.22
  -4   0  13   -2.24    6.03
   4   0 -13   -4.59    6.41
  -4   0  12   72.11    5.55
  -4   0  12   76.73    5.62
  -4   0  12   72.20    7.99
   4   0 -12   64.43    9.13
  -4   0  11    3.18    3.04
  -4   0  11   -3.47    3.15
  -4   0  11   -1.67    5.17
  -4   0  11    4.30    5.23
   4   0 -11   -2.27    5.45
  -4   0  10 5127.20  220.15
  -4   0  10 4917.74  220.89
  -4   0  10 5047.06  222.33
   4   0 -10 5406.20  224.86
  -4   0  10 5696.13  223.46
  -4   0   9    1.62    2.32
   4   0  -9    1.02    4.32
  -4   0   9    1.55    4.80
  -4   0   9    1.55    4.26
  -4   0   9    1.80    3.10
   4   0  -8   68.24    7.12
  -4   0   8   61.04    5.89
  -4   0   8   66.41    5.39
  -4   0   7    2.41    4.37
   4   0  -7    3.48    3.83
  -4   0   7   -0.73    3.17
  -4   0   7    0.15    3.15
  -4   0   6   99.28    9.21
   4   0  -6  119.64    9.28
  -4   0   6  117.74    7.03
  -4   0   6   98.84    7.57
   4   0  -5   -2.24    3.93
  -4   0   5    3.46    4.32
  -4   0   5    1.15    3.16
  -4   0   5   -0.47    3.86
  -4   0   5    1.97    2.31
  -4   0   4 1857.49   85.67
  -4   0   4 1962.73   87.76
   4   0  -4 2160.10   88.31
  -4   0   4 2293.11   87.24
  -4   0   4 2116.43   85.79
  -4   0   4 1973.21   84.17
  -4   0   3    0.54    2.71
  -4   0   3   -0.33    5.07
  -4   0   3   -1.13    3.73
  -4   0   3   -1.05    3.30
  -4   0   3   -0.40    1.59
  -4   0   3   -3.23    3.71
   4   0  -3   -0.69    2.03
   4   0  -3   -0.22    2.91
  -4   0   2 2718.33  126.65
   4   0  -2 2815.84  127.53
  -4   0   2 2501.66  126.96
  -4   0   2 2934.36  126.96
  -4   0   2 2978.96  124.95
  -4   0   2 3108.33  127.45
   4   0  -2 3081.30  125.03
   4   0  -2 2740.65  127.49
  -4   0   1   -0.61    3.31
  -4   0   1   -1.11    3.56
   4   0  -1    2.47    2.75
  -4   0   1   -0.85    2.43
  -4   0   1    0.19    3.27
  -4   0   1    0.79    1.17
   4   0  -1   -1.30    2.61
   4   0  -1    0.70    1.40
   4   0   0    0.97    2.80
   4   0   0    0.66    2.88
  -4   0   0    3.22    3.28
  -4   0   0    2.52    2.66
  -4   0   0    5.49    3.36
   4   0   0    1.45    2.72
  -4   0   0    2.43    1.07
   4   0   0    3.46    1.19
   4   0   1    0.21    2.92
  -4   0  -1   -2.27    4.11
  -4   0  -1    2.04    2.45
   4   0   1    0.39    2.50
   4   0   1    0.07    1.02
  -4   0  -1    0.80    1.02
  -4   0  -2 5434.80  218.31
   4   0   2 4953.46  215.99
  -4   0  -2 5655.25  218.76
   4   0   2 5610.23  219.21
  -4   0  -3   -0.18    2.74
   4   0   3    1.32    3.45
   4   0   3   -0.44    1.26
  -4   0  -3   -1.99    3.94
   4   0   3    0.47    3.42
   4   0   4  349.50   17.58
   4   0   4  396.05   18.59
   4   0   5   -2.68    4.06
  -4   0  -5    5.74    2.93
   4   0   5   -2.93    2.97
   4   0   5    1.02    3.82
  -4   0  -6  360.91   17.62
   4   0   6  315.12   17.99
   4   0   6  354.64   16.64
   4   0   6  346.08   18.99
   4   0   7    2.03    4.49
   4   0   7   -1.38    3.45
  -4   0  -7    3.89    3.47
   4   0   7   -1.10    4.24
   4   0   8 1025.01   51.47
  -4   0  -8 1183.99   51.04
   4   0   8 1176.81   49.97
  -4   0  -8 1146.37   50.56
   4   0   8 1024.24   51.98
   4   0   9   -2.06    4.88
   4   0   9    0.66    4.13
  -4   0  -9    3.32    3.90
   4   0   9   -1.18    4.63
  -4   0  -9   -0.60    3.88
   4   0  10  752.23   35.53
  -4   0 -10  742.57   33.64
   4   0  10  694.42   35.76
  -4   0 -10  717.49   34.19
   4   0  11    1.38    5.83
   4   0  11    0.32    5.50
  -4   0 -11    5.11    3.97
   4   0  12  821.15   39.36
   4   0  12  806.26   39.82
  -4   0 -12  810.45   37.07
   4   0  13   -2.44    6.65
  -4   0 -13   -4.98    4.92
   4   0  13   -0.33    6.23
   4   0  14  419.59   25.10
   4   0  14  458.33   25.54
  -4   0 -14  499.30   22.90
   4   0  15    1.00    7.35
  -4   0 -15   -1.46    5.15
   4   0  15    2.75    6.91
   4   0  16    6.61    7.78
  -4   0 -16    5.24    4.69
   4   0  16    8.72    7.15
   4   0  17    5.46    8.70
  -4   0 -17   -0.95    4.71
  -4   0 -17    2.73    6.59
   4   0  17   -2.84    7.69
   4   0  18   26.20    9.56
  -4   0 -18   25.59    5.68
  -4   0 -18   33.35    7.09
   4   0  18   22.13    8.74
   4   0  19    4.63    7.90
  -4   0 -19    5.10    5.20
   4   0  19    3.16    9.85
  -4   0 -20  882.59   39.25
   4   0  20  822.17   42.64
  -4   0 -21    1.74    5.09
   4   0  21    7.99    8.71
  -4   0 -22    8.60    5.24
   4   0  22   -1.70    8.26
  -4   0 -23   14.69    5.76
   4   0  23    3.68    8.38
   4   0  24  758.86   39.93
   4   0  25   11.75   12.44
   4   0  26   84.51   15.49
   4   0  27    7.01   13.91
   4   0  28   80.06   16.22
   4   0  29    6.78   14.93
   4   0  30   29.11   16.03
   4   0  31    4.07   16.16
   4   0  32  181.09   21.70
  -4   1  31   64.77   18.19
  -4  -1  31   55.32   17.19
   4   1 -31   17.49   21.19
  -4   1  30  120.80   18.82
  -4  -1  30   91.60   17.87
   4   1 -30   55.85   20.85
  -4  -1  29   27.68   15.52
  -4   1  29   20.15   15.97
   4   1 -29    8.98   17.56
  -4  -1  28  102.48   17.17
  -4   1  28   90.13   17.23
   4   1 -28   91.23   20.50
  -4  -1  27   33.72   14.64
  -4   1  27   35.51   14.90
   4   1 -26  279.80   27.55
  -4  -1  26  372.57   24.47
  -4   1  26  349.64   24.76
  -4  -1  26  306.33   19.62
   4   1 -25    1.54   14.47
  -4   1  25   14.32   12.56
  -4  -1  25    8.54   12.28
  -4  -1  25   -2.46    8.48
   4   1 -24   55.38   15.55
  -4  -1  24   63.64    9.41
  -4   1  24   52.16   13.25
  -4  -1  24   44.36   12.79
  -4   1  23    5.84    2.82
   4   1 -23   -1.41   13.15
  -4  -1  23    6.38    7.77
  -4  -1  23    7.12    7.15
  -4   1  23    8.25   10.85
  -4  -1  23    9.78   10.74
  -4   1  22   98.39    5.56
   4   1 -22  115.85   16.19
  -4  -1  22  105.00    9.83
  -4  -1  22   97.28    9.34
  -4   1  22   83.30   13.24
   4   1 -21    8.98   11.99
  -4   1  21   -2.12    2.95
  -4  -1  21   15.43    6.96
  -4  -1  21    9.34    6.10
  -4   1  21    2.97    9.43
  -4   1  20  884.87   40.55
   4   1 -20  832.85   48.79
  -4  -1  20 1091.45   43.01
  -4  -1  20 1063.85   43.05
  -4   1  20  827.40   46.11
   4   1 -19   12.73   10.66
  -4   1  19   21.98    2.92
  -4  -1  19   27.74    6.59
  -4  -1  19   42.15    6.13
  -4   1  19    2.33    9.00
   4   1 -18   -0.55    9.09
  -4  -1  18    7.06    5.96
  -4  -1  18   13.60    5.16
  -4   1  18   -5.52    8.68
  -4  -1  17  526.46   24.07
   4   1 -17  593.37   30.54
  -4  -1  16  425.03   19.91
  -4   1  16  360.98   22.58
   4   1 -16  403.89   25.04
  -4  -1  15  287.77   14.32
  -4   1  15  247.52   16.98
   4   1 -15  283.57   19.48
   4  -1 -14  399.83   19.44
  -4  -1  14  422.45   19.36
  -4   1  14  393.19   22.17
   4   1 -14  355.20   23.21
   4  -1 -13   -4.03    3.57
  -4  -1  13    4.31    3.77
  -4   1  13   -2.65    5.69
   4   1 -13   -3.40    6.76
   4  -1 -12  104.37    6.48
  -4  -1  12  101.09    6.79
  -4   1  12  109.34    9.14
   4   1 -12  108.83   10.70
  -4  -1  11    3.09    1.36
   4  -1 -11    4.33    2.59
  -4  -1  11    4.54    3.37
  -4   1  11    3.37    4.73
  -4   1  11    6.73    5.56
   4   1 -11   -0.77    5.41
   4  -1 -10   40.19    3.43
  -4  -1  10   33.56    3.83
  -4  -1  10   34.86    2.62
  -4   1  10   39.95    5.42
   4   1 -10   34.70    6.36
  -4   1  10   26.97    5.82
   4  -1  -9  337.40   16.46
  -4  -1   9  365.86   16.28
  -4   1   9  377.89   18.50
  -4   1   9  373.57   19.79
   4   1  -9  417.99   21.29
   4  -1  -8 1418.44   57.62
  -4   1   8 1330.99   57.85
  -4  -1   8 1316.18   57.59
   4   1  -8 1337.51   58.11
  -4   1   8 1241.28   58.99
  -4   1   8 1276.96   60.73
   4   1  -8 1208.32   61.32
  -4   1   7  235.87   11.45
   4   1  -7  224.07   12.12
  -4  -1   7  262.82   11.52
  -4   1   7  225.29   12.55
   4   1  -7  219.95   14.76
  -4   1   7  270.55   14.89
  -4   1   6  116.86    5.98
  -4   1   6  116.39    9.52
   4   1  -6   98.73    9.04
   4   1  -6  102.61    6.90
  -4  -1   6  116.52    6.24
  -4   1   6  112.42    7.05
  -4   1   5  141.87    6.80
  -4  -1   5  168.27    8.26
  -4   1   5  156.61   10.56
   4   1  -5  106.48    9.72
   4   1  -5  136.09    8.00
  -4  -1   5  131.90    7.16
  -4  -1   5  115.30    8.93
  -4   1   5  103.61    7.28
   4  -1  -4 5840.11  243.91
  -4  -1   4 5638.43  245.06
   4   1  -4 5622.92  248.00
  -4   1   4 6712.92  248.74
  -4  -1   4 5708.99  246.90
  -4  -1   4 5715.77  244.61
   4   1  -4 6136.32  245.54
  -4  -1   4 5059.84  246.22
  -4   1   4 6091.89  247.25
   4  -1  -4 5269.76  244.52
   4  -1  -3   52.61    3.07
   4   1  -3   47.92    4.36
  -4  -1   3   45.83    3.94
  -4   1   3   43.89    5.29
  -4  -1   3   43.07    5.63
  -4   1   3   34.50    6.72
  -4  -1   3   55.57    4.02
   4   1  -3   36.00    4.30
  -4  -1   3   44.60    5.31
   4  -1  -3   50.08    3.91
  -4   1   3   47.48    5.90
  -4  -1   2   72.36    4.91
   4   1  -2   71.57    5.35
  -4  -1   2   57.06    4.73
  -4   1   2   86.65    6.73
  -4  -1   2   44.04    5.68
   4  -1  -2   50.80    5.65
  -4   1   2   90.08    4.88
   4  -1  -2   92.89    6.88
   4  -1  -2   82.75    4.76
  -4   1   2   81.48    6.80
  -4  -1   2   66.41    6.01
  -4  -1   1 1615.09   64.11
  -4  -1   1 1308.97   62.07
  -4   1   1 1340.67   63.73
  -4  -1   1 1559.65   62.56
   4  -1  -1 1447.48   64.17
   4   1  -1 1423.40   62.59
   4  -1  -1 1545.08   64.29
  -4   1   1 1307.81   61.72
   4  -1  -1 1414.48   64.07
  -4   1   1 1191.89   63.26
  -4  -1   1 1784.77   63.82
  -4  -1   0  345.61   17.44
  -4  -1   0  413.42   16.13
   4   1   0  368.33   16.18
   4  -1   0  280.74   18.52
  -4   1   0  380.87   19.20
  -4  -1   0  349.25   17.54
   4   1   0  512.32   18.64
   4  -1   0  455.07   19.75
   4  -1   0  279.48   16.66
  -4   1   0  376.38   16.97
   4  -1   0  258.61   18.10
  -4   1   0  387.08   18.81
   4  -1   1 1652.97   85.03
   4   1   1 2028.17   84.74
  -4  -1  -1 1931.40   83.93
  -4   1  -1 1920.60   84.99
  -4  -1  -1 1768.31   83.91
  -4   1  -1 2342.65   86.05
   4  -1   1 1781.99   85.26
  -4  -1  -1 1915.75   82.59
   4  -1   1 1887.49   83.25
  -4   1  -1 2127.45   83.36
   4  -1   1 1904.44   85.49
  -4  -1  -2 2748.07  120.99
   4   1   2 2932.66  121.79
  -4   1  -2 2765.47  122.09
  -4   1  -2 2556.26  122.42
  -4  -1  -2 2974.93  121.19
  -4  -1  -2 2922.42  119.75
   4  -1   2 2911.53  120.32
   4  -1   2 2623.02  122.08
  -4   1  -3  603.25   36.63
   4  -1   3  733.52   37.41
  -4  -1  -3  715.51   36.02
  -4  -1  -3  802.36   35.00
   4  -1   3  929.77   35.59
   4   1   3  876.73   37.05
  -4   1  -3  828.15   37.54
  -4  -1  -3  843.99   36.27
   4   1   4    3.11    2.93
  -4   1  -4    5.48    3.57
   4  -1   4    6.54    4.28
  -4  -1  -4    6.33    1.99
  -4  -1  -4    8.74    3.14
  -4  -1  -4    4.52    2.77
   4  -1   4    8.16    2.38
   4   1   4    5.47    1.50
  -4  -1  -5  111.46    6.89
   4  -1   5   87.56    7.86
  -4   1  -5  103.96    7.76
   4   1   5  102.90    5.73
  -4  -1  -5   87.12    5.60
   4   1   5   91.71    7.02
   4   1   5   91.79    5.23
  -4   1  -6  139.73    9.95
  -4  -1  -6  158.70    9.17
   4  -1   6  129.67   10.20
  -4  -1  -6  143.27    8.15
   4   1   6  158.17    8.19
   4   1   6  152.42    9.93
   4   1   6  158.90    8.03
   4   1   7  327.93   18.18
  -4   1  -7  332.41   18.71
   4  -1   7  370.13   19.07
   4   1   7  356.82   16.78
  -4  -1  -7  347.13   17.54
   4   1   7  355.48   16.83
   4   1   8  901.53   41.09
  -4  -1  -8  924.13   39.93
  -4   1  -8  916.77   41.43
   4  -1   8  980.72   42.16
   4   1   8  929.34   41.20
   4   1   8  849.92   39.44
  -4  -1  -8  772.70   40.07
   4   1   8  872.93   39.74
   4   1   9   43.23    5.97
  -4   1  -9   43.69    6.54
  -4  -1  -9   54.32    5.38
   4   1   9   40.27    5.93
   4  -1   9   46.56    7.14
   4   1   9   46.72    5.24
  -4  -1  -9   53.38    5.40
   4   1   9   42.46    5.28
   4   1  10  531.08   26.69
  -4   1 -10  503.50   26.15
  -4  -1 -10  583.27   25.11
   4  -1  10  598.73   27.81
   4   1  10  525.30   26.61
   4   1  10  473.13   24.91
  -4  -1 -10  601.81   25.96
   4   1  10  476.48   25.39
  -4   1 -11    7.60    5.06
   4   1  11   13.60    5.46
   4  -1  11   11.90    5.99
   4   1  11    7.86    4.75
  -4  -1 -11   13.36    4.37
  -4  -1 -11   17.76    4.53
   4   1  11   20.06    5.73
   4   1  11    6.38    4.74
   4   1  12  715.91   34.90
  -4   1 -12  716.74   33.75
  -4  -1 -12  757.98   32.97
   4  -1  12  803.45   36.52
   4   1  12  673.64   34.78
  -4  -1 -12  758.14   34.02
   4   1  12  618.09   33.82
   4   1  13   -3.05    5.99
  -4   1 -13    5.47    4.95
   4  -1  13    3.63    7.51
  -4  -1 -13    7.89    4.38
  -4   1 -13    4.42    5.16
   4   1  13   10.20    6.08
  -4  -1 -13    7.20    4.85
   4   1  13    2.43    5.55
  -4   1 -14  693.37   31.31
   4   1  14  614.84   32.66
   4   1  14  641.68   32.90
   4  -1  14  655.93   33.93
  -4  -1 -14  669.25   30.48
  -4  -1 -14  635.84   31.70
  -4   1 -14  758.70   32.50
   4   1  14  597.04   32.24
   4   1  15  770.60   42.45
  -4   1 -15  931.45   40.85
   4  -1  15  900.29   44.15
   4   1  15  882.29   42.92
  -4  -1 -15  922.92   40.19
  -4   1 -15  899.90   41.95
   4   1  15  858.22   42.50
   4   1  16   -7.12    7.79
  -4   1 -16   10.47    4.84
   4  -1  16   -6.86    9.24
  -4  -1 -16    6.87    4.48
  -4   1 -16    2.94    5.72
   4   1  16    6.39    7.44
   4   1  16    2.73    7.26
  -4   1 -17  402.60   19.38
   4   1  17  312.13   21.70
   4   1  17  443.20   22.75
   4  -1  17  359.49   23.46
  -4  -1 -17  383.24   18.88
  -4   1 -17  403.60   21.07
   4   1  17  364.48   22.09
   4   1  18   17.65    7.75
   4  -1  18    3.75   10.14
  -4  -1 -18   18.11    5.30
  -4   1 -18    6.75    5.82
   4   1  18   14.72    8.90
  -4   1 -18   12.42    6.92
   4   1  18   20.31    8.75
   4   1  19   57.41    9.87
   4  -1  19   54.73   11.75
  -4  -1 -19   65.10    6.58
  -4   1 -19   48.80    7.00
  -4   1 -19   59.89    8.41
   4   1  19   64.07   10.81
   4   1  20   70.18   10.59
  -4   1 -20   70.44    7.30
  -4   1 -20   75.34    9.12
   4   1  20   76.30   11.91
   4  -1  20   56.46   12.43
  -4   1 -21   88.08    7.82
   4   1  21   67.14   11.00
   4   1  21  100.12   12.98
  -4   1 -21  109.13   10.68
   4   1  22  108.55   13.76
  -4   1 -22  118.76    8.59
   4   1  22   84.94   11.86
  -4   1 -23   26.35    6.04
   4   1  23   25.96   11.85
   4   1  23    5.59    9.33
  -4   1 -24    5.39    5.58
   4   1  24   -0.86   11.37
   4   1  24    5.91    9.60
  -4   1 -25   51.27    6.64
   4   1  25   40.16   13.90
   4   1  25   38.58   11.03
  -4   1 -26  162.18    9.81
   4   1  26  157.87   17.21
   4   1  27   35.69   15.05
   4   1  27   19.97   10.33
   4   1  28   24.21   14.33
   4   1  29  142.58   18.39
   4  -1  30  159.84   20.44
   4   1  30  229.23   21.41
   4  -1  31   48.31   16.92
   4   1  31   40.89   16.87
   4   1  32   88.11   18.47
   4  -1  32   32.51   17.60
   4  -2 -31   45.87   21.24
   4   2 -31   29.76   22.75
  -4  -2  31   60.82   17.72
   4   2 -30    9.49   19.63
   4  -2 -30    9.68   18.65
  -4  -2  30    3.27   15.46
   4  -2 -29   -1.70   17.33
   4   2 -29   11.89   19.52
  -4  -2  29   29.64   15.64
   4  -2 -28   95.18   19.68
   4   2 -28  102.09   20.95
  -4   2  28   92.44   17.71
   4   2 -27  208.83   25.12
  -4   2  27  232.08   22.26
  -4  -2  26  327.88   19.50
   4  -2 -26  314.71   26.35
   4   2 -26  243.40   26.55
  -4   2  26  292.04   23.67
  -4  -2  25 1053.72   43.26
   4   2 -25 1038.91   52.33
   4  -2 -25  686.78   47.98
  -4   2  25  855.63   39.33
  -4   2  25  855.67   46.82
  -4  -2  24  167.96   13.35
   4   2 -24  154.87   19.62
   4  -2 -24  138.46   18.76
  -4   2  24  166.61    9.41
  -4   2  24  171.96   17.52
  -4  -2  23  223.63   15.07
   4  -2 -23  182.24   20.43
   4   2 -23  237.17   21.55
  -4   2  23  246.29   11.90
  -4   2  23  176.08   18.49
   4  -2 -22   52.53   13.79
   4   2 -22   66.17   14.91
  -4   2  22   74.94    5.61
  -4  -2  22   73.09    8.76
  -4  -2  22   66.31    8.73
  -4   2  22   49.91   12.40
   4   2 -21   14.79   12.59
   4  -2 -21   15.89   11.57
  -4  -2  21   29.71    7.30
  -4   2  21   30.36    4.24
  -4  -2  21   12.95    6.67
  -4   2  21    5.25   10.17
   4   2 -20   -2.45   10.86
   4  -2 -20   -6.37   10.22
  -4  -2  20    8.69    6.62
  -4  -2  20   11.46    6.11
  -4   2  20    5.84    9.53
   4  -2 -19  247.82   20.06
   4  -2 -19  235.26   14.56
  -4  -2  19  266.00   14.58
  -4  -2  19  261.76   14.36
  -4   2  19  236.97   18.18
   4   2 -18  109.73   13.90
   4  -2 -18  102.17   13.33
  -4  -2  18  119.27    9.12
   4  -2 -18  106.56    8.63
  -4  -2  18  128.75    8.58
  -4   2  18  114.92   12.33
   4  -2 -17  481.10   29.94
  -4  -2  17  508.09   24.71
   4  -2 -17  500.04   24.49
  -4  -2  17  537.50   24.33
  -4   2  17  467.10   27.64
   4   2 -16  647.35   36.56
   4  -2 -16  701.35   36.73
   4  -2 -16  624.62   30.84
  -4  -2  16  704.13   30.79
  -4   2  16  713.19   34.50
   4   2 -15  134.39   14.15
   4  -2 -15  175.72   14.73
   4  -2 -15  154.73    9.64
  -4  -2  15  196.75    9.55
  -4   2  15  152.52   12.56
   4   2 -14  331.83   21.65
   4  -2 -14  344.23   16.76
  -4   2  14  334.72   17.53
  -4  -2  14  380.22   16.50
  -4   2  14  328.55   19.42
   4  -2 -13   41.12    8.30
   4   2 -13   33.79    7.97
   4  -2 -13   45.77    4.60
  -4   2  13   49.97    5.49
  -4  -2  13   48.95    4.09
  -4   2  13   58.86    7.61
   4  -2 -12  105.26    6.51
  -4   2  12  114.59    7.31
   4   2 -12   97.87    5.49
  -4   2  12   96.65    8.78
   4   2 -12  101.29   10.83
   4  -2 -11    6.09    2.85
  -4   2  11    5.98    3.37
   4   2 -11    2.46    2.36
  -4   2  11    3.15    4.85
  -4  -2  11    8.62    5.45
   4  -2 -11    4.47    5.22
  -4   2  11    8.57    5.72
   4   2 -11    1.56    5.80
  -4   2  10  432.93   19.66
   4   2 -10  384.01   18.93
  -4   2  10  410.45   20.96
  -4   2  10  496.02   22.29
  -4  -2  10  371.51   21.31
   4  -2 -10  371.41   22.54
   4   2 -10  470.21   23.80
  -4   2   9  179.92    9.55
   4   2  -9  164.91    9.00
  -4   2   9  181.68   10.77
   4  -2  -9  140.03   11.83
  -4  -2   9  172.82   11.55
  -4   2   9  183.72   11.90
   4   2  -9  213.66   13.42
  -4   2   8  219.07   11.03
  -4   2   8  184.23   13.02
  -4  -2   8  211.62   13.45
   4   2  -8  203.55   13.90
   4  -2  -8  224.58   14.18
   4   2  -8  213.55   10.59
  -4   2   8  211.13   11.97
  -4  -2   7  408.61   18.98
   4  -2  -7  344.11   21.85
   4   2  -7  426.03   22.85
  -4  -2   7  347.59   21.27
  -4   2   7  436.75   21.89
   4   2  -7  451.33   19.33
  -4   2   7  429.90   19.52
   4  -2  -6  289.68   14.32
  -4  -2   6  321.29   13.97
  -4  -2   6  293.83   14.01
  -4   2   6  303.08   17.26
  -4  -2   6  310.63   17.35
   4  -2  -6  303.78   17.94
   4   2  -6  277.11   17.75
   4   2  -6  305.51   14.48
  -4  -2   6  316.40   16.61
   4   2  -5  122.45    6.29
   4  -2  -5   98.43    5.92
  -4  -2   5   91.19    5.58
  -4  -2   5  102.29    5.53
  -4   2   5  124.03    9.15
   4  -2  -5  108.94    9.25
   4   2  -5   93.59    8.78
  -4  -2   5  117.69    9.21
  -4   2   5   98.29    6.75
  -4  -2   5  101.46    8.08
   4   2  -4   17.31    2.61
  -4   2   4    9.30    4.05
  -4  -2   4   13.01    4.66
   4  -2  -4   14.86    2.46
  -4  -2   4   16.31    2.41
  -4  -2   4   14.43    2.10
   4   2  -4   16.63    2.59
  -4   2   4   13.18    5.39
  -4  -2   4   14.40    5.15
  -4   2   4   22.06    3.23
  -4  -2   4   16.29    4.14
   4   2  -3  138.22    7.68
  -4  -2   3  139.08    7.25
  -4  -2   3  145.32    7.09
   4   2  -3  136.10    7.50
  -4  -2   3  167.02   11.44
  -4   2   3  195.93   12.10
  -4  -2   3  108.86    8.92
  -4   2   3  102.87    8.83
  -4   2   3  123.50    7.93
   4   2  -3  147.19    8.87
  -4  -2   3  132.13    8.72
  -4  -2   2   75.88    4.82
  -4  -2   2  106.47    5.62
  -4  -2   2   91.82    5.13
  -4   2   2   91.30    8.01
   4   2  -2   91.88    5.65
  -4   2   2   84.38    7.19
  -4  -2   2   81.00    7.03
  -4  -2   2   91.14    9.03
  -4   2   2  106.79    9.50
   4  -2  -2   88.89    7.14
  -4   2   2   83.51    6.04
  -4  -2   2  101.84    6.69
   4  -2  -2   84.78    7.32
   4   2  -2   87.10    6.82
  -4  -2   1 2044.38   92.90
  -4  -2   1 2117.15   93.40
   4   2  -1 2317.61   93.91
  -4   2   1 1809.42   95.71
  -4  -2   1 2256.05   93.39
   4  -2  -1 2223.96   95.74
   4   2  -1 2226.17   95.71
   4  -2  -1 2395.27   94.17
  -4   2   1 2399.74   94.24
  -4  -2   1 2024.59   92.95
   4  -2  -1 1918.81   95.58
   4   2  -1 2450.15   95.31
  -4  -2   0  840.87   39.28
  -4  -2   0  860.14   38.73
  -4  -2   0  883.28   39.31
  -4   2   0  777.22   41.45
   4   2   0  880.61   39.74
   4  -2   0  915.99   41.39
   4   2   0  845.60   41.12
   4  -2   0 1019.96   40.03
  -4   2   0  920.36   39.94
  -4  -2   0  937.08   38.73
   4   2   0  841.13   40.52
   4  -2   0  884.82   41.63
   4  -2   1 2616.84  121.33
   4   2   1 2618.34  121.29
  -4  -2  -1 2550.58  119.44
   4   2   1 2772.10  119.19
   4  -2   1 2619.96  122.17
  -4   2  -1 2878.88  122.32
   4   2   1 3242.79  120.35
   4   2   1 2585.77  120.62
  -4  -2  -1 2952.05  118.81
   4  -2   1 3014.52  120.05
  -4  -2  -1 3037.53  119.75
  -4   2  -1 2283.38  119.57
   4  -2   1 2655.09  121.57
   4   2   2 1437.60   59.80
   4   2   2 1300.93   58.68
  -4  -2  -2 1324.52   59.13
   4   2   2 1365.73   59.70
   4  -2   2 1546.63   62.33
  -4   2  -2 1249.23   61.30
  -4   2  -2 1601.03   59.90
  -4  -2  -2 1163.93   59.02
   4   2   2 1253.53   58.18
   4  -2   2 1623.19   59.80
   4  -2   2 1570.83   61.66
   4   2   3   12.02    3.05
  -4  -2  -3    5.27    2.80
   4   2   3    5.04    2.10
   4  -2   3    5.01    4.74
   4   2   3    4.52    3.10
   4  -2   3    6.76    3.38
  -4  -2  -3    3.21    2.49
   4   2   3    2.43    1.50
   4  -2   3    3.39    2.97
  -4  -2  -3    3.64    1.72
   4   2   4 2145.85   87.22
   4  -2   4 2043.70   89.06
  -4  -2  -4 1909.95   85.77
  -4  -2  -4 1986.87   86.46
   4   2   4 1963.65   86.07
  -4  -2  -4 2022.48   86.71
   4   2   4 1831.20   85.55
   4  -2   4 2066.65   86.78
  -4  -2  -4 2016.69   85.56
   4   2   5  726.94   34.75
   4   2   5  874.72   35.40
   4  -2   5  824.60   36.96
  -4  -2  -5  735.79   33.62
  -4  -2  -5  712.16   34.16
   4  -2   5  720.76   34.50
  -4  -2  -5  821.71   34.72
  -4  -2  -5  763.83   33.51
   4  -2   6    8.14    5.08
  -4  -2  -6    9.73    2.52
  -4  -2  -6    8.54    3.28
  -4   2  -6    7.18    4.64
   4   2   6   13.68    3.43
  -4   2  -7  157.47   10.82
   4   2   7  172.44    9.56
   4  -2   7  152.34   11.02
  -4  -2  -7  150.21    8.17
  -4  -2  -7  147.79    9.20
   4   2   7  145.23    8.16
   4   2   8  181.73   10.17
  -4   2  -8  159.71   11.26
   4  -2   8  156.45   11.79
  -4  -2  -8  163.33    8.79
  -4  -2  -8  163.86    9.80
   4   2   8  146.26    8.79
   4   2   9  362.30   18.91
  -4   2  -9  360.72   20.21
  -4   2  -9  368.92   20.03
   4  -2   9  376.05   20.92
  -4  -2  -9  389.28   18.10
  -4  -2  -9  375.49   17.92
  -4  -2  -9  360.70   18.72
   4   2   9  382.57   18.20
  -4   2 -10  183.97   12.87
   4   2  10  189.74   11.56
   4  -2  10  178.99   13.58
  -4   2 -10  195.21   12.57
  -4  -2 -10  198.20   10.72
  -4  -2 -10  187.85   10.49
  -4  -2 -10  193.90   11.36
   4   2  10  200.36   11.03
   4  -2  11  212.47   13.89
  -4   2 -11  193.37   12.22
  -4  -2 -11  180.04   10.37
  -4  -2 -11  177.38   10.50
  -4   2 -11  185.33   12.51
   4   2  11  177.12   11.41
   4   2  11  187.54   11.09
   4   2  12    7.20    5.05
  -4   2 -12   -0.77    5.66
   4  -2  12    6.10    6.69
  -4  -2 -12   -1.41    4.14
  -4  -2 -12    4.38    4.22
  -4   2 -12    6.03    5.18
   4   2  12  -11.98    7.37
   4   2  12    1.15    4.83
   4  -2  13  136.54   11.89
  -4   2 -13  122.20   10.28
  -4  -2 -13  150.17    8.62
  -4  -2 -13  118.99    8.85
  -4   2 -13  123.55   10.57
   4   2  13  135.84    9.84
   4   2  13  133.73   10.07
   4   2  14   69.40    7.71
  -4   2 -14   47.17    7.90
   4  -2  14   77.28   10.07
  -4   2 -14   59.42    8.18
  -4  -2 -14   75.49    6.19
  -4  -2 -14   47.02    6.56
   4   2  14   40.22    8.63
   4   2  14   53.50    7.77
  -4   2 -15    8.06    6.38
   4   2  15   18.82    6.33
  -4   2 -15    5.13    6.08
   4   2  15    3.28    8.33
   4   2  15    7.40    6.69
   4  -2  15    9.40    8.14
  -4   2 -16    9.61    6.16
   4   2  16    8.80    6.18
   4   2  16  -12.16    8.88
  -4   2 -16    8.29    6.63
   4   2  16   -1.71    7.49
   4  -2  16   11.43    9.01
   4   2  17   11.09    7.06
  -4   2 -17   11.84    6.08
   4   2  17   -3.27    9.19
  -4   2 -17    3.39    6.39
   4   2  17    4.92    7.81
   4  -2  17   -0.42    9.98
   4   2  18   88.79   10.33
  -4   2 -18  117.81    9.05
  -4   2 -18  100.25   10.19
   4   2  18   97.67   11.50
   4  -2  18   75.55   12.98
   4   2  18  111.04   12.31
   4   2  19  712.57   38.25
  -4   2 -19  820.38   36.48
  -4   2 -19  825.48   38.09
   4   2  19  703.06   39.01
   4  -2  19  841.11   41.79
   4   2  20  304.08   20.63
  -4   2 -20  401.96   18.75
  -4   2 -20  372.42   20.42
   4   2  20  292.00   21.60
   4  -2  20  377.05   25.12
  -4   2 -21  278.84   14.94
   4   2  21  249.80   19.06
  -4   2 -21  301.43   17.20
  -4   2 -22  166.73   11.11
  -4   2 -22  163.61   13.05
   4   2  22  177.16   15.73
  -4   2 -23   50.82    7.16
   4   2  23   56.90   12.98
   4   2  24  279.50   21.41
  -4   2 -24  286.68   14.82
  -4   2 -25  125.78    9.15
   4   2  25  130.25   16.52
   4   2  25  106.73   13.94
  -4   2 -26   22.13    6.03
   4   2  26    3.15   10.40
   4   2  26   23.47   13.93
   4   2  27   32.02   11.93
   4   2  27   48.53   15.10
   4   2  28    8.35   11.40
   4   2  28   42.26   15.74
   4   2  29   19.12   16.01
   4   2  30   15.03   16.78
   4   2  31   19.03   17.05
   4   2  32  108.35   20.58
   4  -3 -31    8.28   20.44
   4   3 -31   33.27   22.76
   4  -3 -30   62.65   21.43
   4   3 -30   79.14   23.43
   4  -3 -29   -0.85   18.11
   4   3 -29    2.77   19.76
   4   3 -28   37.28   19.37
   4  -3 -28   17.18   17.18
   4  -3 -27   -2.35   16.99
   4   3 -27  -13.52   18.72
   4  -3 -26    4.52   14.90
   4   3 -26   -2.45   16.78
   4  -3 -25   31.58   15.35
   4   3 -25   44.99   16.91
  -4   3  25   45.99    6.47
  -4   3  25   30.11   14.60
  -4  -3  24   22.40    8.49
   4  -3 -24   -7.58   13.70
   4   3 -24  -10.38   15.06
  -4   3  24   15.33    5.37
  -4   3  24   -6.21   13.29
  -4  -3  23   24.68    7.92
   4  -3 -23   10.57   12.60
   4   3 -23   24.79   14.20
  -4   3  23   39.46    5.69
   4  -3 -23   19.79    8.52
  -4   3  23   10.93   11.87
  -4  -3  22  530.77   25.96
   4   3 -22  511.81   32.98
  -4  -3  22  536.13   25.84
   4  -3 -22  494.66   25.87
  -4   3  22  501.91   30.53
  -4  -3  21   85.88    8.54
   4  -3 -21   60.24   14.22
   4   3 -21   61.63   14.00
   4  -3 -21   67.31    8.67
  -4   3  21   65.68   12.92
  -4  -3  20   61.28    7.37
   4  -3 -20   34.93    7.01
  -4   3  20   51.32    8.55
  -4   3  20   44.74   11.48
   4   3 -20   28.37   12.53
   4  -3 -20   40.32   12.51
  -4   3  19   12.53    7.44
   4  -3 -19   13.97    6.02
   4   3 -19   15.80   10.73
   4  -3 -19    1.68   10.73
  -4  -3  19   24.27    5.93
  -4   3  19   19.54   10.07
  -4  -3  18  946.20   45.97
   4   3 -18 1113.58   53.37
   4  -3 -18  893.82   51.36
  -4   3  18 1151.10   47.80
   4  -3 -18 1005.95   46.24
  -4   3  18 1113.66   50.59
  -4  -3  17  234.04   12.74
   4  -3 -17  241.35   18.77
   4   3 -17  190.71   18.14
  -4   3  17  236.69   14.25
   4  -3 -17  241.62   13.14
  -4   3  17  219.21   16.46
  -4  -3  16  421.82   21.36
   4  -3 -16  389.36   26.23
   4   3 -16  454.01   27.54
   4  -3 -16  468.95   21.96
  -4   3  16  471.62   23.16
  -4   3  16  507.87   25.79
  -4  -3  15  193.11   10.72
   4  -3 -15  158.01   15.23
   4   3 -15  194.21   16.46
   4  -3 -15  198.06   11.30
  -4   3  15  219.61   12.54
   4  -3 -15  209.64   14.32
  -4   3  15  214.30   14.61
   4  -3 -14   28.75    4.80
  -4   3  14   37.11    5.95
  -4  -3  14   27.89    3.79
   4   3 -14   44.48    9.50
   4  -3 -14   27.44    8.34
   4   3 -14   16.29    2.97
   4  -3 -14   20.50    7.67
  -4   3  14   37.49    7.68
   4  -3 -13  137.46    8.35
  -4   3  13  125.44    9.09
  -4  -3  13  132.40    7.24
   4  -3 -13  115.38   11.96
   4   3 -13  115.75   12.34
   4   3 -13  129.47    7.03
  -4   3  13  147.29   11.11
   4  -3 -13  133.84   10.90
  -4   3  12    0.83    4.42
  -4  -3  12    3.93    2.39
   4  -3 -12   10.66    6.52
   4   3 -12   -2.95    6.34
   4   3 -12    6.27    2.41
   4  -3 -12    1.14    6.38
  -4   3  12    3.33    5.67
  -4  -3  11   71.13    4.39
   4  -3 -11   85.27    9.01
   4   3 -11   85.31    9.67
  -4   3  11   77.12    6.78
   4   3 -11   87.40    5.00
   4   3 -10   37.27    7.24
  -4  -3  10   34.58    6.24
  -4   3  10   52.82    6.90
   4  -3 -10   34.24    6.75
  -4   3  10   30.72    4.98
   4   3 -10   28.80    3.54
   4  -3  -9 1110.61   50.60
  -4  -3   9 1070.85   48.68
  -4   3   9 1049.80   47.37
   4   3  -9 1017.86   46.19
  -4  -3   8   89.63    8.25
   4   3  -8   94.17    9.38
  -4   3   8   90.73    8.41
   4  -3  -8   82.35    9.05
   4  -3  -8  104.61    6.53
  -4   3   8   92.73    7.77
   4   3  -8   93.60    5.74
   4   3  -7 1865.91   83.14
   4   3  -7 1867.52   87.08
  -4   3   7 2207.08   86.24
   4  -3  -7 1899.01   87.16
  -4  -3   7 1928.41   85.63
   4  -3  -7 1869.83   83.80
  -4   3   7 1870.52   84.95
  -4  -3   7 2040.48   85.40
   4   3  -6 3966.57  157.40
   4   3  -6 3434.55  160.96
  -4  -3   6 3629.99  159.61
  -4   3   6 3567.93  159.65
   4  -3  -6 3801.93  161.34
   4  -3  -6 3519.43  157.85
  -4   3   6 3435.05  158.78
  -4  -3   6 3704.44  159.22
  -4  -3   5    4.73    4.74
  -4   3   5    6.04    4.52
   4   3  -5    2.28    2.49
   4  -3  -5    1.72    2.66
   4   3  -5   -0.33    5.26
  -4   3   5   -5.29    5.55
  -4  -3   5    1.24    5.20
  -4   3   5    1.14    3.42
  -4   3   5    2.80    4.58
  -4  -3   5    4.52    3.93
   4   3  -4  262.46   12.61
   4  -3  -4  252.43   13.02
   4   3  -4  237.47   11.81
  -4  -3   4  277.43   15.37
  -4  -3   4  249.60   14.65
  -4   3   4  261.57   14.90
  -4   3   4  290.95   15.58
  -4   3   4  276.62   14.05
  -4  -3   4  265.29   13.79
  -4   3   4  230.08   15.14
   4   3  -3   64.65    4.74
   4   3  -3   60.24    4.15
  -4   3   3   67.98    7.99
  -4  -3   3   74.69    7.91
  -4  -3   3   75.42    6.63
  -4   3   3   66.30    6.49
  -4   3   3   62.60    5.87
  -4   3   3   63.39    6.92
  -4  -3   3   55.16    5.25
  -4  -3   2  385.64   18.90
  -4   3   2  387.63   19.08
   4   3  -2  353.88   17.16
  -4   3   2  367.21   20.92
   4   3  -2  360.75   16.86
  -4   3   2  380.05   20.74
  -4  -3   2  413.03   20.99
  -4   3   2  349.50   18.16
  -4  -3   2  347.84   17.11
  -4   3   2  356.19   19.39
   4   3  -2  341.81   18.12
  -4  -3   1 1283.23   50.99
   4   3  -1 1177.87   50.75
   4   3  -1 1155.44   52.72
   4  -3  -1 1251.26   53.06
  -4  -3   1 1124.65   53.93
  -4  -3   1 1086.28   50.74
  -4   3   1 1188.62   52.05
   4   3  -1 1130.72   51.90
  -4   3   1 1063.79   52.62
   4  -3  -1 1044.23   52.84
  -4  -3   0  230.69   11.15
   4   3   0  247.95   11.40
   4   3   0  196.02   12.63
   4  -3   0  194.61   12.72
  -4   3   0  233.38   12.48
  -4  -3   0  213.65   11.02
   4  -3   0  239.75   13.88
  -4   3   0  199.17   12.80
   4   3   0  233.98   12.35
  -4  -3  -1 1536.13   65.42
   4   3   1 1538.66   65.73
   4   3   1 1677.74   67.72
   4  -3   1 1468.40   67.40
  -4   3  -1 1581.62   67.19
   4   3   1 1404.65   66.32
   4   3   1 1504.49   65.26
  -4  -3  -1 1396.15   65.16
  -4   3  -1 1477.79   66.46
   4  -3   1 1576.08   68.08
   4   3   2   80.74    5.95
   4  -3   2   92.90    9.35
   4   3   2   76.59    5.96
  -4  -3  -2   83.64    5.36
   4   3   2   80.23    5.13
   4  -3   2   91.55    6.64
  -4  -3  -2   85.52    5.30
  -4   3  -2   77.70    6.25
   4  -3   2   84.65    7.62
   4   3   3 1002.01   47.58
   4   3   3  978.81   47.62
   4  -3   3 1146.00   50.88
   4   3   3 1061.74   47.44
   4  -3   3 1155.75   48.52
   4   3   3 1109.66   47.15
   4  -3   3 1130.99   49.66
   4   3   4  211.07   11.08
   4   3   4  208.48   10.69
   4  -3   4  226.34   13.86
   4   3   4  198.24   11.34
   4  -3   4  196.69   11.38
   4   3   4  176.62   10.07
  -4  -3  -4  202.31   10.19
   4  -3   4  214.23   12.49
   4   3   5   11.66    3.28
   4   3   5    9.37    3.55
   4  -3   5    5.91    5.69
  -4   3  -5    7.63    5.14
   4  -3   5   11.37    4.36
   4   3   5    7.86    4.05
   4   3   5   10.24    2.81
   4  -3   5   12.27    4.07
  -4  -3  -5   10.33    3.10
   4   3   6  920.15   38.73
   4  -3   6  882.88   41.25
  -4   3  -6  847.78   40.69
   4   3   6  813.00   38.88
   4   3   6  827.01   38.11
   4  -3   6  857.46   38.93
   4   3   6  797.61   37.70
  -4  -3  -6  862.91   37.72
   4   3   7   63.50    6.21
   4   3   7   62.29    6.72
  -4   3  -7   79.01    7.98
   4  -3   7   60.33    8.42
  -4  -3  -7   70.56    5.19
   4   3   7   67.23    5.77
   4  -3   7   63.60    6.42
   4   3   7   59.98    5.13
  -4  -3  -7   76.25    5.58
   4   3   8   53.15    6.26
  -4   3  -8   59.39    7.47
   4  -3   8   69.21    9.00
   4   3   8   75.45    7.28
  -4  -3  -8   76.44    5.51
   4   3   8   66.61    6.05
   4  -3   8   68.64    6.76
  -4  -3  -8   77.34    5.95
   4  -3   9   16.12    6.88
  -4   3  -9   11.71    5.50
   4   3   9   14.09    4.41
   4   3   9    4.13    4.87
  -4  -3  -9   12.69    3.64
   4   3   9   11.57    5.47
  -4  -3  -9   15.05    4.39
   4   3  10  390.72   20.26
  -4   3 -10  390.77   21.14
   4  -3  10  371.78   22.42
  -4   3 -10  401.83   21.88
  -4  -3 -10  405.45   19.14
  -4   3 -11   80.57    8.55
   4  -3  11   67.53    9.37
  -4  -3 -11   82.41    6.34
  -4   3 -11   78.73    8.66
   4   3  11   67.30    7.56
   4   3  11   72.31    6.75
  -4   3 -12  825.37   37.60
   4  -3  12  769.69   38.89
  -4  -3 -12  775.38   35.24
   4   3  12  728.76   36.22
  -4   3 -12  796.97   37.68
   4   3  12  744.20   35.79
  -4   3 -13  126.63   10.76
   4  -3  13  151.60   13.07
  -4  -3 -13  131.07    9.03
  -4   3 -13  141.34   11.68
   4   3  13  138.51    9.97
   4   3  13  138.31   10.09
  -4   3 -14  191.45   13.12
   4  -3  14  158.02   14.23
  -4  -3 -14  171.91   11.00
   4   3  14  205.89   12.22
  -4   3 -14  172.52   13.43
   4   3  14  183.47   12.34
  -4   3 -15  249.58   15.36
   4  -3  15  233.35   17.30
  -4  -3 -15  223.90   13.41
  -4   3 -15  220.87   15.29
   4   3  15  233.16   14.09
   4   3  15  222.55   14.64
  -4   3 -16  130.25   12.04
   4  -3  16  176.73   15.01
  -4  -3 -16  153.23   11.01
   4   3  16  172.75   11.74
  -4   3 -16  176.51   12.99
   4   3  16  174.10   12.81
  -4   3 -17  265.92   17.39
   4   3  17  280.57   16.48
   4  -3  17  290.74   20.20
  -4  -3 -17  251.84   16.07
  -4   3 -17  287.71   17.25
   4   3  17  293.49   17.97
  -4   3 -18    1.74    7.85
   4   3  18   17.62    7.22
   4  -3  18   11.19   10.71
  -4  -3 -18    7.86    7.18
  -4   3 -18   -0.28    7.37
   4   3  18   10.22    8.74
   4   3  19  340.41   19.67
  -4   3 -19  316.53   18.85
  -4   3 -19  337.05   19.66
   4   3  19  323.51   20.72
   4  -3  19  382.33   24.01
   4   3  20  127.54   12.02
  -4   3 -20  143.71   10.96
  -4   3 -20  128.02   11.76
   4   3  20  122.46   13.60
   4  -3  20  126.32   15.80
  -4   3 -21  190.85   12.40
   4   3  21  154.57   13.85
   4   3  21  150.72   15.39
  -4   3 -21  202.78   14.07
  -4   3 -22  200.00   12.31
   4   3  22  168.16   14.77
   4   3  22  164.58   16.46
  -4   3 -22  186.30   14.34
  -4   3 -23   18.13    6.90
   4   3  23   -0.35    9.57
   4   3  23  -12.77   12.25
  -4   3 -23   12.31    8.85
   4   3  24  146.68   15.38
  -4   3 -24  181.68   12.24
   4   3  24  144.49   17.44
  -4   3 -25   16.93    7.41
   4   3  25   -3.42   11.67
   4   3  25   18.98   13.55
   4   3  26   -9.29   13.04
   4   3  26   32.22   14.63
   4   3  27   13.40   13.43
   4   3  27   61.61   16.01
   4   3  28   97.28   15.51
   4   3  28  125.38   18.60
   4   3  29  108.90   19.75
   4   3  30   41.70   18.39
   4   3  31    5.53   18.25
   4   3  32   23.11   19.33
   4   4 -31  -16.27   25.33
   4  -4 -31  -10.08   21.15
   4   4 -30   -2.95   23.02
   4  -4 -30  -26.50   21.85
   4   4 -29   17.84   20.53
   4  -4 -29   12.83   18.85
   4  -4 -28  221.65   25.47
   4   4 -28  233.00   27.49
   4  -4 -27   11.09   17.76
   4   4 -27   -1.73   18.52
  -4   4  26   26.11    7.31
   4  -4 -26    0.82   10.83
   4  -4 -26   -9.17   16.49
   4   4 -26    1.66   17.65
  -4   4  25   34.57    7.04
   4  -4 -25   12.38    9.79
   4  -4 -25   -4.41   15.97
   4   4 -25   -4.76   17.13
   4  -4 -24  196.70   15.22
   4   4 -24  160.76   21.97
   4  -4 -24  182.76   21.55
   4  -4 -23    5.17    8.44
   4  -4 -23    4.73   13.92
   4   4 -23    7.97   14.75
  -4  -4  22   21.15    8.25
   4   4 -22   27.63   14.77
   4  -4 -22   25.87   13.64
   4  -4 -22   40.73    8.60
  -4   4  22   33.20   12.97
  -4  -4  21   48.91    8.65
   4   4 -21   70.11   15.25
   4  -4 -21   62.81   13.99
   4  -4 -21   76.17    9.16
  -4   4  21   76.55   13.40
  -4  -4  20   74.32    8.78
   4   4 -20   88.68   15.29
   4  -4 -20   84.06   14.61
   4  -4 -20  112.62    9.53
  -4   4  20   97.31   13.76
  -4  -4  19  203.58   13.55
   4  -4 -19  241.83   20.08
   4   4 -19  211.12   19.97
   4  -4 -19  262.22   14.33
  -4   4  19  249.31   15.74
  -4   4  19  241.78   18.38
  -4  -4  18   11.76    5.45
   4   4 -18    4.59   11.35
   4  -4 -18   -7.06   10.59
  -4   4  18    3.34    7.24
   4  -4 -18    9.95    6.10
  -4   4  18    7.11    9.81
  -4  -4  17   92.54    6.91
   4  -4 -17   59.53   11.98
   4   4 -17   63.80   12.65
   4   4 -17   66.35    4.74
  -4   4  17   88.06    9.18
   4  -4 -17  103.41    8.23
  -4   4  16  130.55   10.67
   4  -4 -16  141.95    9.62
  -4  -4  16  113.23    7.87
   4   4 -16  108.37   13.97
   4  -4 -16   98.92   12.97
   4   4 -16  130.26    6.84
   4  -4 -16  147.61   12.92
  -4   4  15   60.24    8.02
  -4  -4  15   60.50    4.75
   4   4 -15   46.31   10.95
   4  -4 -15   32.31    9.62
   4   4 -15   55.58    4.37
   4  -4 -15   55.36    9.65
   4   4 -14  122.14   13.36
  -4   4  14  138.82   10.29
   4   4 -14  121.23    7.36
   4  -4 -14  148.44   12.02
   4  -4 -13  175.88   14.86
   4   4 -13  187.51   15.75
  -4   4  13  208.53   13.02
   4   4 -13  210.61   10.36
   4  -4 -13  218.70   14.41
   4   4 -12 1650.98   76.94
  -4   4  12 1642.02   73.28
   4   4 -12 1690.78   71.28
   4  -4 -12 1700.65   74.35
   4  -4 -11   -1.93    6.19
   4   4 -11    0.82    6.22
   4   4 -11   -0.17    3.01
  -4   4  11    3.02    5.49
  -4   4  11   -0.56    5.46
   4  -4 -11    1.70    6.68
   4  -4 -10   32.42    7.28
   4   4 -10   38.11    7.90
   4   4 -10   42.66    4.07
  -4   4  10   40.29    6.68
   4  -4 -10   47.38    7.44
   4  -4  -9    0.71    5.57
   4   4  -9    2.27    6.48
  -4   4   9    5.12    5.36
   4  -4  -9    0.34    3.60
   4   4  -9    1.87    2.89
  -4   4   9    4.98    5.18
   4  -4  -9   -0.23    6.19
  -4   4   8  367.84   18.97
  -4  -4   8  354.16   18.65
   4  -4  -8  338.82   20.57
   4   4  -8  354.32   21.05
   4  -4  -8  360.84   17.91
   4   4  -8  346.02   16.70
  -4   4   8  361.61   19.27
  -4  -4   8  349.70   18.65
  -4   4   7   55.79    6.53
  -4  -4   7   50.91    6.25
   4  -4  -7   43.84    7.50
   4   4  -7   48.97    7.86
   4   4  -7   45.93    4.29
   4  -4  -7   45.49    5.16
  -4   4   7   45.98    6.18
  -4  -4   7   50.50    6.01
  -4   4   6  833.72   37.08
   4   4  -6  740.58   38.38
  -4  -4   6  837.43   37.68
  -4  -4   6  727.39   36.47
  -4   4   6  799.08   37.52
   4  -4  -6  739.14   35.70
   4   4  -6  793.06   34.85
  -4   4   6  756.49   36.91
  -4  -4   6  787.28   35.96
  -4   4   5    4.06    5.12
  -4  -4   5    2.48    4.80
   4   4  -5    6.23    2.92
   4  -4  -5    2.06    3.75
  -4  -4   5   -1.27    4.67
  -4  -4   5    2.77    3.32
  -4   4   5   -0.45    5.11
  -4   4   5   -3.32    4.29
  -4  -4   5    5.44    4.06
  -4   4   5    3.92    5.73
   4   4  -4  399.58   19.08
   4  -4  -4  432.40   20.22
   4   4  -4  396.21   18.15
  -4   4   4  445.20   21.51
  -4  -4   4  420.30   21.27
  -4  -4   4  378.05   20.66
  -4   4   4  360.98   20.66
  -4   4   4  391.75   21.02
  -4  -4   4  438.32   20.22
  -4   4   4  424.16   22.48
  -4  -4   3  188.66   11.61
  -4   4   3  187.34   11.78
   4   4  -3  188.08   10.07
   4   4  -3  190.89    9.33
  -4   4   3  189.10   12.32
  -4  -4   3  196.57   12.36
  -4  -4   3  192.37   10.84
  -4   4   3  173.56   11.54
  -4   4   3  194.73   12.75
   4   4  -2  321.32   15.73
   4   4  -2  320.55   15.05
  -4   4   2  322.48   18.31
  -4  -4   2  353.17   18.40
  -4  -4   2  318.16   16.20
  -4   4   2  306.73   17.31
  -4   4   2  293.05   17.70
   4   4  -2  335.13   16.28
  -4  -4   1  461.11   21.63
   4   4  -1  428.66   21.20
   4   4  -1  441.33   20.75
  -4  -4   1  474.10   24.12
  -4   4   1  475.34   24.28
  -4  -4   1  453.92   21.60
  -4   4   1  473.02   22.95
  -4   4   1  456.63   23.13
   4   4  -1  438.31   21.88
  -4  -4   0  909.40   40.73
   4   4   0  875.66   40.11
   4   4   0  896.99   41.92
   4  -4   0  921.29   42.10
  -4   4   0  934.71   42.01
  -4  -4   0  908.63   40.65
   4   4   0  885.08   41.00
  -4   4   0  927.07   42.01
  -4  -4  -1  347.88   16.61
  -4   4  -1  317.55   19.65
   4   4   1  319.83   16.21
   4   4   1  326.13   17.65
   4  -4   1  350.04   18.02
  -4   4  -1  334.24   17.71
  -4  -4  -1  324.61   16.51
   4   4   1  380.90   16.79
   4  -4   1  326.20   18.57
   4   4   1  314.95   16.85
   4   4   2  392.44   20.08
  -4  -4  -2  392.37   18.79
  -4   4  -2  347.10   21.41
   4  -4   2  395.88   20.30
  -4  -4  -2  418.06   18.88
   4   4   2  375.86   18.62
   4   4   2  363.90   18.58
  -4   4  -2  375.82   20.01
   4  -4   2  419.53   21.13
   4   4   3  532.31   24.76
  -4  -4  -3  518.99   24.53
  -4   4  -3  510.93   25.73
   4   4   3  518.07   24.69
   4   4   3  494.69   24.46
  -4  -4  -3  533.41   24.53
   4  -4   3  568.93   27.01
  -4   4  -3  546.40   27.86
   4   4   4  435.05   21.44
  -4   4  -4  453.57   24.39
   4   4   4  456.60   21.45
   4   4   4  438.91   21.50
   4  -4   4  434.97   23.09
   4   4   5   10.72    4.48
   4   4   5   10.76    4.15
  -4   4  -5    7.97    5.70
   4  -4   5    9.48    7.06
   4  -4   5   14.61    4.95
   4  -4   5    6.90    4.87
   4   4   5   13.58    4.55
   4   4   5   12.40    3.54
  -4  -4  -5    7.27    3.98
   4   4   6  449.53   21.70
   4   4   6  451.01   21.76
   4  -4   6  446.35   24.77
  -4   4  -6  490.10   24.68
   4  -4   6  424.27   22.48
   4   4   6  501.41   22.31
   4   4   6  400.31   21.28
  -4  -4  -6  459.77   21.34
   4  -4   6  391.36   22.67
   4   4   7  122.68    8.37
   4   4   7  116.76    8.41
  -4   4  -7  116.30   10.21
   4  -4   7  116.26   11.42
   4  -4   7  117.60    9.22
   4  -4   7  131.41    9.28
   4   4   7  114.23    7.95
   4   4   7  138.33    9.10
  -4  -4  -7  115.98    8.08
  -4   4  -8   16.69    6.45
   4  -4   8    7.59    7.09
   4   4   8    6.24    4.21
   4   4   8    5.35    4.13
   4   4   8    8.18    5.34
   4   4   8    9.24    4.07
  -4  -4  -8    8.67    4.64
   4  -4   8    4.52    5.49
  -4   4  -9    7.53    6.24
   4  -4   9   19.32    7.59
   4   4   9   23.29    5.49
   4   4   9   14.49    4.97
   4   4   9   22.92    6.30
   4   4   9   18.61    4.59
   4  -4   9   21.38    6.19
  -4  -4  -9   16.67    4.97
   4   4  10  301.20   15.46
  -4   4 -10  256.40   17.02
   4  -4  10  267.50   18.04
   4   4  10  276.05   15.51
  -4  -4 -10  284.01   14.60
   4  -4  10  283.46   16.36
   4   4  10  238.39   15.54
   4   4  10  271.41   14.94
  -4  -4 -10  286.41   15.21
   4   4  11   92.07    8.36
   4  -4  11  114.76   11.72
  -4   4 -11  104.71   10.39
  -4  -4 -11  100.62    7.67
   4   4  11   96.79    8.65
   4   4  11  109.30    9.65
   4   4  11   94.39    7.91
  -4  -4 -11  100.39    8.65
   4   4  12  267.71   15.24
   4  -4  12  237.74   18.30
  -4   4 -12  294.96   17.40
  -4  -4 -12  256.48   14.48
   4   4  12  258.37   15.54
   4   4  12  285.98   16.65
  -4  -4 -12  270.30   15.40
  -4   4 -13   13.44    6.79
   4  -4  13   10.18    8.79
   4   4  13    4.73    6.43
  -4  -4 -13   11.25    5.42
   4   4  13   14.35    6.56
   4   4  13    6.44    7.64
  -4   4 -13   11.90    7.57
   4  -4  14   29.76   10.29
  -4   4 -14   52.93    8.10
  -4  -4 -14   36.48    6.35
   4   4  14   26.84    6.87
   4   4  14   39.78    8.02
   4   4  14   28.91    8.72
  -4   4 -14   33.19    8.70
  -4   4 -15  132.67   10.86
   4  -4  15  107.00   13.36
   4   4  15  112.18   10.78
  -4  -4 -15  112.60    9.20
   4   4  15   99.99   11.75
  -4   4 -15  118.63   11.47
   4   4  15   98.22   10.49
   4  -4  16  256.11   18.83
  -4   4 -16  220.53   16.02
  -4  -4 -16  252.72   14.71
   4   4  16  243.55   15.93
  -4   4 -16  258.58   17.13
  -4   4 -17    4.24    8.71
   4  -4  17    1.86   10.50
  -4  -4 -17    7.50    6.54
   4   4  17   32.02    7.22
  -4   4 -17    4.78    8.06
   4   4  17   15.22    8.40
  -4   4 -18  319.00   18.72
   4  -4  18  288.27   21.99
  -4  -4 -18  289.46   17.33
   4   4  18  329.05   18.32
  -4   4 -18  286.27   19.25
   4   4  18  295.83   19.13
   4   4  19  161.27   12.45
  -4   4 -19  133.59   13.52
   4  -4  19  170.38   17.31
  -4  -4 -19  149.72   12.16
  -4   4 -19  136.39   12.75
   4   4  19  147.22   13.82
  -4   4 -20  -13.01    9.96
   4   4  20   22.20    8.17
   4  -4  20    2.63   12.16
  -4   4 -20   12.44    8.71
   4   4  20   19.88   10.56
  -4  -4 -20   -6.25    8.59
  -4   4 -21    2.62    8.70
   4   4  21   21.71    8.83
  -4   4 -21   11.80    8.98
   4   4  21    7.69   10.78
  -4  -4 -21    1.09    9.41
   4   4  22  521.72   27.72
  -4   4 -22  521.64   26.40
  -4   4 -22  563.75   27.58
   4   4  22  463.45   29.33
  -4  -4 -22  454.71   27.28
  -4   4 -23  128.94   11.35
   4   4  23  137.03   13.43
  -4   4 -23  141.37   12.83
  -4   4 -24   11.87    7.61
   4   4  24    9.93   10.23
   4   4  24   -5.86   12.91
  -4   4 -24   18.69    9.80
   4   4  25   24.50   11.25
  -4   4 -25   35.55   10.68
   4   4  26   34.44   12.22
   4   4  26    9.87   15.00
   4   4  27    2.45   12.69
   4   4  27   25.08   15.73
   4   4  28    4.73   13.67
   4   4  28   11.07   16.60
   4   4  29   -3.81   17.59
   4   4  30   20.66   18.55
   4   4  31   12.55   19.09
   4   5 -30  235.46   30.60
   4  -5 -30  183.75   26.87
   4  -5 -29   -4.31   21.07
   4   5 -29    5.63   21.99
   4  -5 -28   31.18   13.18
   4   5 -28   20.77   20.55
   4  -5 -28   13.34   19.62
   4  -5 -27   -5.27   11.93
   4  -5 -27  -16.92   18.79
   4   5 -27   -2.60   19.56
   4  -5 -26   22.33   11.22
  -4   5  26   49.00    8.98
   4   5 -26   19.05   18.80
   4  -5 -26    1.55   17.29
   4  -5 -25   69.05   11.94
   4  -5 -25   41.83   17.38
   4   5 -25   35.70   18.26
   4  -5 -24   56.67   10.60
   4  -5 -24   43.75   15.90
   4   5 -24   19.09   17.14
   4  -5 -23    1.68    8.94
   4  -5 -23   -6.18   15.64
   4   5 -23  -12.40   15.68
   4  -5 -22  534.22   26.46
   4   5 -22  497.96   33.77
   4  -5 -21    6.55    8.50
   4  -5 -21    3.82   13.15
   4   5 -21  -16.06   14.50
   4  -5 -20    0.88    7.76
  -4  -5  20    5.55    5.36
   4   5 -20  -12.20   14.57
   4  -5 -20   -5.47   12.92
  -4  -5  19   79.83    6.58
   4  -5 -19   62.49   13.74
   4   5 -19   95.79   15.35
   4  -5 -19  105.86   10.08
   4   5 -19   83.29    5.45
   4  -5 -18  775.44   40.50
   4   5 -18  700.94   40.55
   4  -5 -18  813.48   35.01
   4   5 -18  691.99   31.95
   4  -5 -17   40.96    7.54
   4   5 -17   24.78    4.43
   4  -5 -17   35.44   10.33
   4   5 -17   29.53   11.82
  -4   5  16    7.52    9.09
   4   5 -16    0.08    3.64
  -4   5  16    2.49    7.95
   4  -5 -16    6.46    9.33
   4   5 -16   10.09    9.59
  -4   5  15    6.04    7.85
  -4   5  15    7.17    7.60
   4   5 -15   10.72    3.88
   4  -5 -15    9.91    8.94
   4   5 -15   18.40   10.32
   4   5 -14   24.45    4.15
  -4   5  14   21.18    7.92
  -4   5  14   21.76    8.13
   4  -5 -14   26.27    9.54
   4   5 -14   33.88    9.92
   4  -5 -14   34.89    9.14
   4   5 -13   20.57    3.90
  -4   5  13   20.17    7.84
   4  -5 -13   21.67    8.81
   4  -5 -13   16.84    8.01
   4   5 -13   14.79    8.48
   4   5 -12    9.49    3.73
  -4   5  12    7.63    7.27
   4  -5 -12   11.26    8.31
   4  -5 -12    0.82    7.23
   4   5 -12    4.94    8.08
   4   5 -11  769.81   34.99
  -4   5  11  809.76   38.74
   4  -5 -11  677.53   38.95
   4   5 -11  756.82   40.00
   4   5 -10   49.97    4.76
   4  -5 -10   46.12    6.28
  -4   5  10   31.76    7.41
  -4  -5  10   31.56    6.17
   4  -5 -10   49.38    8.79
   4  -5 -10   42.17    8.33
   4   5 -10   43.88    8.90
   4   5  -9  147.31    9.09
   4  -5  -9  159.75   10.51
  -4   5   9  158.21   12.10
   4  -5  -9  173.38   12.55
  -4  -5   9  183.46   11.03
   4   5  -9  165.06   13.73
   4  -5  -9  149.71   12.92
   4  -5  -8    9.71    4.56
   4   5  -8   14.96    3.81
  -4   5   8    5.59    5.79
  -4  -5   8    6.88    4.37
   4  -5  -8    9.05    7.15
   4  -5  -8    8.65    6.61
   4   5  -8    8.39    6.83
   4  -5  -7  103.31    8.60
   4   5  -7  135.02    7.84
  -4   5   7  110.01   10.02
  -4  -5   7  129.71    9.80
   4  -5  -7  133.52   10.69
  -4  -5   7  120.48    7.92
  -4  -5   7  135.64    9.07
  -4   5   7  119.63    8.88
   4   5  -7  113.83   11.12
  -4  -5   7  103.24    9.68
  -4   5   7  104.43    9.80
   4  -5  -6  516.95   25.46
   4   5  -6  528.65   24.18
  -4   5   6  507.94   26.31
  -4  -5   6  499.55   26.14
  -4   5   6  541.39   25.29
  -4   5   6  533.87   26.86
  -4  -5   6  579.98   25.99
  -4   5   6  499.39   27.23
  -4  -5   6  535.70   23.86
   4   5  -5   69.43    5.52
   4  -5  -5   60.78    6.43
   4   5  -5   49.26    3.33
  -4   5   5   66.96    6.77
  -4   5   5   48.66    6.58
  -4  -5   5   55.93    6.13
  -4  -5   5   52.65    6.47
  -4  -5   5   65.13    6.65
  -4   5   5   51.94    7.47
  -4   5   5   50.25    8.23
  -4   5   4   47.24    6.41
  -4  -5   4   58.50    6.42
   4  -5  -4   42.61    5.90
   4   5  -4   51.64    5.09
   4   5  -4   48.62    3.65
  -4   5   4   43.05    6.22
  -4  -5   4   40.38    5.92
  -4   5   4   49.22    6.84
  -4  -5   4   52.13    6.31
  -4   5   4   50.26    7.64
   4   5  -3   73.34    6.17
   4   5  -3   77.98    5.00
  -4  -5   3   60.78    6.82
  -4   5   3   67.15    7.38
  -4  -5   3   82.94    7.38
  -4   5   3   66.79    7.98
  -4   5   3   70.07    8.45
   4   5  -2  653.55   29.34
   4   5  -2  606.75   28.30
  -4   5   2  626.59   30.51
  -4  -5   2  627.25   30.31
  -4   5   2  612.56   31.35
  -4  -5   2  650.29   30.06
  -4   5   2  657.78   31.35
  -4  -5   1   14.47    4.09
   4   5  -1   15.47    4.36
  -4   5   1    8.39    7.53
  -4   5   1    6.14    5.43
  -4  -5   1   12.43    5.43
  -4   5   1   12.04    5.39
   4   5  -1   11.91    3.47
  -4  -5   1   10.33    4.63
  -4   5   1   13.34    5.75
   4   5  -1   10.02    3.82
  -4  -5   0   11.08    3.95
  -4   5   0    9.70    7.58
  -4   5   0   12.74    5.11
  -4   5   0    1.35    5.99
  -4  -5   0    8.60    5.58
  -4  -5   0    8.78    4.62
   4   5   0   11.52    3.71
  -4   5   0   13.19    5.44
   4   5   0    8.55    3.68
   4   5   1    5.76    4.47
   4  -5   1    2.03    4.41
  -4  -5  -1    5.45    3.66
  -4   5  -1    4.86    6.82
   4   5   1    8.05    3.72
   4   5   1    4.06    3.61
  -4  -5  -1   10.44    4.53
   4   5   1    5.20    4.24
  -4   5  -1   11.54    5.34
   4   5   2    3.89    4.37
   4  -5   2    7.29    4.60
  -4   5  -2    5.92    6.44
  -4  -5  -2    8.26    3.96
  -4  -5  -2    5.88    4.29
   4   5   2    7.81    3.98
   4  -5   2    6.68    5.36
   4   5   2    7.68    4.20
  -4   5  -2    5.36    5.33
   4   5   3   15.01    4.91
   4  -5   3   10.32    5.01
  -4  -5  -3   11.48    4.05
  -4  -5  -3   11.86    4.43
   4   5   3   10.41    4.24
   4   5   3    6.75    4.22
   4  -5   3   13.07    5.66
  -4   5  -3   17.22    7.10
   4   5   4  370.07   18.24
  -4  -5  -4  346.02   18.17
   4   5   4  357.93   18.15
   4   5   4  375.09   18.58
   4  -5   4  342.40   19.82
  -4   5  -4  345.10   21.48
   4   5   5  216.47   12.41
   4   5   5  211.24   12.60
   4   5   5  211.30   12.48
   4  -5   5  231.99   14.08
  -4   5  -5  205.92   15.09
   4   5   6  509.51   23.59
  -4   5  -6  486.16   26.37
   4   5   6  491.65   23.70
   4   5   6  450.42   23.43
  -4  -5  -6  460.34   23.30
   4  -5   6  469.52   24.94
   4   5   7    4.33    4.99
   4   5   7    2.89    5.59
  -4   5  -7    3.25    6.41
   4  -5   7    5.30    5.25
   4   5   7   12.33    5.73
   4  -5   7   13.68    6.45
   4   5   7    4.49    4.61
  -4  -5  -7    3.44    5.52
   4   5   8   19.11    6.35
   4   5   8   21.97    5.58
  -4   5  -8   23.86    7.37
   4  -5   8   28.85    9.07
   4  -5   8   19.29    6.20
   4   5   8   20.08    5.41
   4   5   8   19.73    6.09
  -4  -5  -8   19.14    5.97
   4  -5   8   17.54    6.59
   4   5   9  320.90   16.51
   4   5   9  288.50   16.66
  -4   5  -9  308.44   18.90
   4  -5   9  297.22   19.69
   4  -5   9  313.48   17.66
   4   5   9  281.98   16.78
   4  -5   9  297.61   17.61
   4   5   9  273.26   16.36
  -4  -5  -9  289.34   16.27
   4  -5  10  191.50   15.76
  -4   5 -10  182.56   14.68
   4   5  10  191.72   12.85
   4   5  10  195.64   12.53
   4   5  10  176.05   12.19
   4   5  10  229.67   13.54
   4  -5  10  213.41   13.66
  -4  -5 -10  183.35   12.48
  -4   5 -11   -0.69    7.49
   4  -5  11    6.24    8.84
   4   5  11   -0.43    5.86
   4   5  11   -2.79    6.33
   4   5  11   -1.14    5.37
   4   5  11    9.70    7.11
  -4  -5 -11    5.39    6.39
   4  -5  11   -1.74    6.81
   4   5  12  585.91   29.01
   4  -5  12  578.87   32.26
  -4   5 -12  572.09   31.10
   4   5  12  592.29   29.46
  -4  -5 -12  574.30   28.45
   4   5  12  552.83   29.16
   4  -5  12  557.06   30.34
   4   5  12  702.15   30.56
  -4  -5 -12  602.88   29.17
   4   5  13  359.36   20.87
   4  -5  13  403.54   24.63
  -4   5 -13  402.63   22.93
   4   5  13  389.52   21.66
  -4  -5 -13  401.92   20.63
   4   5  13  417.84   22.38
   4  -5  13  384.77   22.26
   4   5  13  391.96   21.31
  -4  -5 -13  419.36   21.62
   4  -5  14    1.34    9.32
  -4   5 -14    3.56    7.55
   4   5  14    1.66    6.45
  -4  -5 -14    8.05    6.36
   4   5  14    8.71    8.85
   4   5  14    2.97    6.60
   4  -5  14    6.88    7.55
  -4  -5 -14   -8.40    7.87
  -4  -5 -15   12.05    6.94
   4   5  15    2.75    7.52
   4   5  15    0.29    7.10
  -4   5 -15   13.56    7.78
  -4   5 -15   13.65    8.88
   4  -5  15   11.43   10.42
  -4  -5 -16  333.66   18.65
   4   5  16  336.85   20.15
  -4   5 -16  340.80   21.26
   4   5  16  321.03   19.42
   4  -5  16  358.93   23.51
  -4   5 -16  365.22   20.63
  -4  -5 -17  185.49   12.75
   4   5  17  163.64   13.76
  -4   5 -17  199.40   15.48
   4   5  17  151.69   13.69
   4  -5  17  181.39   17.52
  -4   5 -17  177.83   14.24
  -4  -5 -18    6.19    7.68
   4   5  18   -4.39    9.45
  -4   5 -18    3.10    9.31
  -4   5 -18    6.88    9.82
   4  -5  18   16.18   13.12
  -4  -5 -19    0.96    8.42
   4   5  19  -16.18   10.25
  -4   5 -19   -2.10    9.17
  -4   5 -19   12.60   10.45
   4  -5  19    1.08   12.68
  -4  -5 -20    9.76    8.56
  -4   5 -20    3.15    9.94
  -4   5 -20   -1.79    9.24
  -4  -5 -21   28.29    9.99
  -4   5 -21   48.81   11.54
   4   5  21   66.53   10.53
  -4   5 -21   36.06   10.13
  -4  -5 -22    5.06   10.15
  -4   5 -22  -20.43   11.88
  -4   5 -22   -3.81    9.31
  -4  -5 -23   -7.81   11.29
   4   5  23   27.83   10.23
  -4   5 -23    2.81   10.42
  -4   5 -23    5.24    9.60
   4   5  24   70.07   12.09
  -4   5 -24   61.66   10.70
   4   5  25   34.11   11.95
  -4   5 -25   26.48   11.04
   4   5  26   12.31   12.37
  -4   5 -26   18.08   10.99
   4   5  27   16.48   13.33
   4   5  28  119.78   16.75
   4   6 -30   -9.65   23.31
   4  -6 -30   30.40   20.99
   4  -6 -29   24.28   19.84
   4   6 -29  -12.08   22.98
   4  -6 -28   24.34   19.02
   4   6 -28  -13.43   21.30
   4  -6 -28   28.67   13.66
   4  -6 -27   17.83   18.51
   4   6 -27   20.68   20.64
   4  -6 -27   51.80   13.15
   4  -6 -26   44.53   18.51
  -4   6  26   79.21   10.61
   4  -6 -26   48.31   12.71
   4  -6 -25  108.18   20.06
   4  -6 -25  120.84   14.22
  -4   6  25  140.33   11.97
   4   6 -24    9.14   17.36
   4  -6 -24   33.88   16.37
   4  -6 -24   35.84   11.41
   4  -6 -23  308.82   25.88
   4   6 -23  261.58   26.16
   4  -6 -23  329.20   19.91
   4   6 -22   -6.29   13.92
   4  -6 -22   26.71   14.17
   4  -6 -22   13.93   10.27
   4  -6 -21   20.48   13.08
   4   6 -21   18.10   13.70
   4  -6 -21   16.53    9.70
   4   6 -21   21.42    4.15
   4  -6 -20   16.49   12.45
   4   6 -20   16.09   12.99
   4  -6 -20   11.35    9.22
   4   6 -20    7.27    4.76
   4  -6 -19   24.33   12.33
   4   6 -19   33.91   13.06
   4  -6 -19   16.10    9.06
   4   6 -19   12.84    4.85
   4   6 -18   38.99   12.72
   4  -6 -18   24.83   11.56
   4   6 -18   13.29    4.73
   4  -6 -17  178.26   16.76
   4   6 -17  177.78   17.59
   4   6 -17  188.49   10.50
  -4   6  16    4.70   10.13
   4   6 -16   15.09   10.72
   4  -6 -16   11.05   10.28
   4   6 -16    9.08    4.76
  -4   6  15  102.29   12.10
   4  -6 -15   82.17   12.69
   4   6 -15   93.52   13.43
   4   6 -15  102.88    7.35
  -4   6  14   70.83   10.59
   4  -6 -14   67.59   10.85
   4   6 -14   73.74   12.16
   4   6 -14   70.35    6.19
   4  -6 -13   -4.83    8.60
   4   6 -13    8.13    9.65
   4   6 -13    8.51    4.66
  -4   6  13    1.89    7.65
  -4  -6  13   -2.83    5.98
   4   6 -12  140.06   14.38
   4  -6 -12  122.83   13.33
   4   6 -12  169.52    9.54
  -4   6  12  143.97   13.55
  -4  -6  12  142.20   10.72
   4  -6 -11   48.70    9.60
   4   6 -11   47.52   10.35
   4   6 -11   62.70    6.21
   4  -6 -11   51.76    7.72
  -4   6  11   58.53    9.41
  -4  -6  11   45.13    6.58
   4   6 -10   98.67   12.04
   4  -6 -10   96.27   11.51
   4   6 -10  131.57    8.41
   4  -6 -10  124.50   10.04
  -4  -6  10  116.23   10.76
  -4   6  10  128.79   11.86
   4  -6 -10  140.12   12.50
  -4  -6  10  119.73    8.58
  -4   6   9   12.54    7.03
  -4  -6   9   17.51    7.26
  -4  -6   9   23.22    4.38
   4   6  -9   17.89    8.44
   4  -6  -9   23.74    6.47
   4   6  -9   30.82    5.15
  -4   6   9   17.30    7.87
   4  -6  -9   19.47    8.92
  -4  -6   9   20.06    7.67
  -4  -6   8  345.49   20.03
  -4   6   8  352.81   20.24
   4   6  -8  351.91   17.87
   4  -6  -8  365.95   19.37
  -4  -6   8  358.14   20.08
  -4   6   8  341.85   21.11
   4  -6  -8  370.55   20.94
  -4  -6   7   80.00    8.74
  -4   6   7   85.66    8.76
  -4   6   7   75.79    9.79
  -4  -6   7   84.17    8.75
  -4   6   7   80.95   10.54
   4  -6  -7   88.35    8.50
   4   6  -7   80.60    7.00
  -4  -6   6    5.12    5.36
  -4   6   6    0.97    5.68
   4   6  -6    4.48    4.67
   4  -6  -6   -4.98    5.49
  -4   6   6   -0.64    6.92
  -4  -6   6    1.48    6.09
  -4   6   6    2.14    7.23
  -4  -6   5  205.69   12.47
  -4   6   5  199.97   12.56
   4  -6  -5  207.01   13.25
   4   6  -5  184.20   11.49
   4   6  -5  193.62    9.75
  -4  -6   5  230.82   13.61
  -4   6   5  189.84   14.34
  -4   6   5  206.67   14.66
  -4   6   5  227.04   11.99
   4   6  -4   19.18    4.95
   4  -6  -4   12.56    5.87
   4  -6  -4   15.96    7.68
  -4   6   4   11.01    7.12
  -4  -6   4   18.64    6.47
   4   6  -4   13.12    3.25
  -4   6   4    8.14    6.72
  -4  -6   4   19.94    4.49
  -4   6   4   20.74    4.93
   4   6  -3   24.36    5.04
  -4   6   3   19.15    5.04
  -4  -6   3   20.99    4.58
   4   6  -3   14.15    3.68
  -4  -6   3   20.64    6.47
  -4   6   3   18.14    7.18
   4  -6  -3   26.38    7.60
  -4   6   3   17.69    6.88
  -4  -6   2  129.38   10.04
   4   6  -2  142.66    9.26
  -4   6   2  122.43   13.29
  -4   6   2  121.13    9.10
  -4  -6   2  113.86    8.36
   4  -6  -2  126.13   11.04
  -4   6   2  138.63   11.40
   4   6  -2  133.93    7.82
  -4  -6   2  136.54   10.05
  -4   6   2  117.99   10.42
  -4  -6   1 1052.69   46.44
   4   6  -1  980.92   45.45
  -4   6   1  961.74   50.30
  -4  -6   1  916.66   45.08
  -4   6   1  963.39   45.56
  -4  -6   1 1036.10   46.35
   4   6  -1 1028.04   44.47
  -4   6   1 1011.75   47.66
  -4   6   1 1056.15   46.66
  -4  -6   0  390.62   20.83
   4   6   0  407.37   20.38
  -4   6   0  427.73   25.30
  -4   6   0  414.95   20.96
  -4  -6   0  359.76   20.16
  -4  -6   0  419.82   21.25
  -4   6   0  418.82   22.46
   4   6   0  405.33   19.47
   4   6   0  407.56   19.31
  -4  -6  -1  290.70   16.37
  -4   6  -1  306.83   20.38
  -4   6  -1  320.63   17.47
  -4  -6  -1  280.68   16.50
   4   6   1  297.32   15.44
  -4   6  -1  326.60   18.70
  -4  -6  -1  322.41   16.98
   4   6   1  286.29   15.30
  -4  -6  -2  169.40   10.89
  -4   6  -2  152.55   13.93
  -4  -6  -2  139.67   10.93
   4   6   2  165.04   10.50
   4  -6   2  161.93   10.73
  -4  -6  -2  179.20   11.28
   4   6   2  154.02   10.01
   4   6   2  155.30   11.21
  -4   6  -2  171.09   12.90
   4   6   2  160.49    9.82
   4  -6   3    7.77    5.30
   4   6   3   10.27    5.06
  -4   6  -3   13.29    7.90
  -4  -6  -3    9.70    5.12
   4   6   3   17.07    5.33
  -4  -6  -3   10.01    5.67
   4   6   3    7.87    5.46
   4   6   4   14.43    5.19
   4  -6   4   18.11    5.68
  -4   6  -4   15.46    8.69
  -4  -6  -4   17.22    4.97
  -4  -6  -4   18.72    6.01
   4   6   4   14.07    5.56
   4   6   4   18.89    5.84
   4  -6   4    8.13    5.61
   4   6   5    1.42    4.91
   4  -6   5    0.75    5.28
  -4  -6  -5    6.09    4.80
   4   6   5    5.20    5.38
   4   6   5    1.86    5.58
   4   6   5    7.52    5.66
   4  -6   5   -1.49    6.28
  -4   6  -5   -0.83    8.01
   4   6   6  394.63   20.78
   4   6   6  413.87   21.54
   4   6   6  407.70   20.90
   4  -6   6  392.12   22.13
  -4   6  -6  402.37   23.96
   4   6   7  623.15   29.11
  -4   6  -7  597.48   31.85
   4   6   7  636.80   29.33
   4   6   7  566.78   29.53
  -4  -6  -7  551.83   28.84
   4  -6   7  588.41   30.22
   4   6   8   93.86    8.62
  -4   6  -8   87.21   10.88
   4  -6   8   64.53    8.72
   4   6   8   91.82    8.97
   4   6   8   71.96    8.43
  -4  -6  -8   78.51    8.91
   4   6   9  191.69   12.12
  -4   6  -9  175.70   14.38
   4   6   9  190.33   12.60
   4  -6   9  153.90   13.26
   4   6   9  138.63   11.42
   4  -6   9  163.28   12.54
  -4  -6  -9  168.19   12.17
   4   6  10   33.19    8.22
   4   6  10   35.95    7.57
  -4   6 -10   38.70    9.30
   4  -6  10   31.52    7.00
   4   6  10   19.43    6.91
   4   6  10   33.98    8.11
   4  -6  10   35.27    8.78
  -4  -6 -10   39.41    7.97
   4  -6  11  151.85   15.34
  -4   6 -11  116.16   12.96
   4   6  11  150.47   11.44
   4   6  11  145.49   11.99
   4   6  11  163.36   12.53
   4   6  11  125.76   11.25
  -4  -6 -11  159.80   11.98
   4  -6  11  141.29   11.85
   4  -6  12    6.12   10.41
  -4   6 -12    1.84    8.99
   4   6  12    9.01    7.34
   4   6  12    2.19    8.19
   4   6  12    0.83    6.67
  -4  -6 -12    6.12    7.97
   4   6  13  247.59   15.90
  -4   6 -13  247.00   18.02
   4  -6  13  268.50   20.20
   4   6  13  261.32   16.43
  -4  -6 -13  265.55   16.67
   4  -6  14    9.20   11.15
  -4   6 -14   11.29    8.88
  -4  -6 -14   18.47    7.74
   4   6  14    1.04    8.04
   4   6  14    1.20    7.44
  -4  -6 -14    9.56    8.72
   4   6  15  114.41   11.51
   4  -6  15  112.11   15.08
  -4   6 -15  132.98   12.49
  -4  -6 -15  118.45   10.85
   4   6  15  105.67   11.55
  -4  -6 -15  110.62   12.18
   4   6  16  354.64   21.51
   4  -6  16  425.13   26.12
  -4   6 -16  371.95   22.13
  -4  -6 -16  408.13   21.32
   4   6  16  341.85   21.88
  -4  -6 -16  388.03   22.57
  -4  -6 -17   14.48    8.85
   4   6  17  -11.16    9.25
  -4   6 -17   16.96    9.12
   4   6  17   -7.22    8.84
  -4   6 -17    6.63   10.89
   4  -6  17    7.82   12.39
   4   6  18   10.32   10.06
  -4  -6 -18   19.40    9.15
  -4   6 -18   -4.46   10.15
   4   6  18   15.57    9.65
  -4   6 -18   21.11   11.05
   4  -6  18   15.58   13.06
   4   6  19   16.78   10.86
  -4  -6 -19   34.62    9.90
  -4   6 -19   17.69   10.61
   4   6  19   29.58   10.85
  -4   6 -19   31.52   12.09
   4  -6  19   34.84   13.79
  -4  -6 -20   29.56    9.99
   4   6  20    0.67   11.61
  -4   6 -20   26.25   12.28
   4   6  20   16.71   11.30
  -4   6 -20   19.76   10.14
   4   6  21   46.57   12.65
  -4  -6 -21   72.70   11.87
  -4   6 -21   56.50   13.03
   4   6  21   63.98   13.23
  -4   6 -21   89.55   12.13
  -4  -6 -22  151.26   14.73
   4   6  22  190.68   15.45
  -4   6 -22  144.79   16.37
   4   6  22  122.62   16.55
  -4   6 -22  148.46   14.50
  -4  -6 -23  148.01   15.55
   4   6  23  162.04   17.74
  -4   6 -23  160.01   14.63
   4   6  24   42.57   11.92
   4   6  24   19.82   13.84
  -4   6 -24   24.19   10.44
  -4  -6 -25   -8.02   13.72
   4   6  25   51.76   12.56
   4   6  25    8.31   14.11
  -4   6 -25   42.98   11.32
   4   6  26   73.23   14.20
   4   6  26   39.59   16.52
  -4   6 -26   48.43   12.13
   4   6  27   61.55   14.77
   4   6  27   32.71   16.35
   4   6  28   47.26   15.28
   4   6  28   11.12   16.59
   4   6  29    4.84   17.19
   4   7 -29   31.09   21.60
   4  -7 -29   27.14   20.39
   4   7 -28   28.25   21.20
   4  -7 -28   30.50   19.25
   4  -7 -27    5.72   18.45
   4   7 -27    5.95   18.61
   4   7 -26   15.55   17.90
   4  -7 -26   12.60   18.14
  -4   7  26   36.88   11.25
   4  -7 -26    6.69   12.83
  -4   7  25    2.72   17.41
   4   7 -25   14.15   17.43
   4  -7 -25   12.17   17.20
  -4   7  25   32.63   10.32
   4  -7 -25   21.01   12.53
  -4   7  24   26.72   16.80
   4  -7 -24   19.66   16.55
   4   7 -24   43.80   17.44
   4  -7 -24   18.94   12.09
  -4   7  23   -8.11   16.05
   4   7 -23   10.20   16.16
   4  -7 -23   12.57   15.78
   4  -7 -23   15.85   12.02
   4   7 -22    6.31   14.21
   4  -7 -22   14.01   14.60
   4  -7 -22    0.57   11.13
   4  -7 -21   65.14   15.31
   4   7 -21   49.10   15.46
   4   7 -21   20.85    6.13
   4  -7 -21   40.64   11.57
   4   7 -20  357.50   17.96
   4  -7 -20  332.94   26.09
   4   7 -20  345.04   26.95
   4  -7 -20  399.20   22.30
   4   7 -19   51.18   14.50
   4  -7 -19   44.76   13.68
   4   7 -19   37.05    6.40
   4  -7 -18   31.97   12.67
   4   7 -18   18.74   12.84
   4   7 -18   22.51    5.96
   4  -7 -17   37.66   11.61
   4   7 -17   25.49   12.92
   4   7 -17   37.75    6.27
   4  -7 -16   31.08   11.65
   4   7 -16   33.26   12.99
   4   7 -16   51.15    6.59
   4  -7 -15   -4.37   10.17
   4   7 -15    5.85   10.97
   4   7 -15    6.19    5.73
   4   7 -14    2.06   10.63
   4  -7 -14    5.23   10.14
   4   7 -14   13.50    5.92
  -4  -7  14    0.41    6.21
   4  -7 -13   80.48   12.81
   4   7 -13  106.31   14.03
  -4  -7  13   81.68    8.27
  -4   7  12    1.24    8.93
  -4  -7  12    2.08    4.49
   4  -7 -12   -1.24    8.70
   4   7 -12    1.41    9.78
   4   7 -12    8.81    5.68
   4   7 -11   55.70   10.98
  -4   7  11   67.68   11.37
  -4   7  11   77.32   10.49
  -4  -7  11   70.90   10.07
   4   7 -11  103.58    8.16
   4  -7 -11   77.55    9.31
  -4   7  10    3.73    7.44
  -4  -7  10    3.03    7.36
  -4   7  10    0.39    8.04
  -4  -7  10   -1.21    7.88
   4   7 -10   -0.17    5.63
   4  -7 -10    1.67    6.99
  -4  -7   9   54.32    8.75
  -4   7   9   58.98    8.91
  -4   7   9   47.67    9.87
  -4  -7   9   61.64    9.68
  -4   7   9   56.63   10.60
   4   7  -9   63.33    7.20
   4  -7  -9   59.80    8.69
  -4  -7   8   14.03    6.52
  -4   7   8   27.24    6.96
   4  -7  -8   15.63    7.28
   4   7  -8   21.26    6.06
  -4   7   8   15.69    8.06
  -4  -7   8   16.23    7.90
  -4   7   8   10.60    9.31
  -4  -7   7  425.69   21.84
   4  -7  -7  400.81   22.89
  -4  -7   7  436.43   23.63
  -4   7   7  375.15   24.22
  -4   7   7  418.47   25.04
  -4   7   7  456.33   22.28
   4  -7  -6   -0.29    7.03
  -4  -7   6   -1.17    7.79
  -4   7   6    3.77    8.13
   4   7  -6   -4.37    2.83
  -4   7   6    4.97    8.10
   4  -7  -5  622.29   30.57
  -4  -7   5  655.00   31.02
  -4   7   5  599.12   32.13
  -4   7   5  555.41   30.99
   4   7  -5  579.08   27.83
   4   7  -5  595.20   26.70
   4  -7  -4  610.95   30.87
   4   7  -4  576.03   27.17
  -4   7   4  614.63   32.23
  -4  -7   4  665.14   30.90
  -4   7   4  601.24   30.95
  -4   7   3    3.89    6.84
  -4   7   3    5.85    8.32
  -4  -7   3    5.81    7.04
   4   7  -3    8.34    4.12
   4   7  -3   17.45    6.03
   4  -7  -3   -3.04    7.71
   4   7  -2   96.73    8.75
  -4  -7   2   82.68    8.95
  -4   7   2   79.68   13.85
  -4   7   2   93.75    6.39
  -4  -7   2   81.09    9.63
   4   7  -2   88.70    6.79
  -4   7   2   85.44   11.23
  -4   7   2   86.94    9.01
   4   7  -1   66.90    7.82
  -4  -7   1   57.39    8.19
  -4   7   1   51.25   12.32
  -4   7   1   60.23    7.66
  -4   7   1   53.39    5.43
  -4  -7   1   50.74    8.68
   4   7  -1   49.93    5.90
  -4   7   1   39.86    8.91
  -4  -7   0    6.22    6.36
   4   7   0   20.07    6.07
  -4   7   0   11.09   10.27
  -4   7   0   -3.94    4.94
  -4  -7   0    5.90    6.82
   4  -7   0    7.86    7.86
   4   7   0    7.71    5.15
  -4   7   0    9.06    8.08
   4   7   1  142.18   10.00
  -4  -7  -1  132.68   10.41
  -4   7  -1  117.44   14.02
  -4   7  -1  138.79    8.91
   4   7   1  137.59    9.21
  -4  -7  -1  122.06   10.79
  -4   7  -1  115.00   12.47
   4   7   1  120.42    7.64
  -4  -7  -2  236.46   13.97
  -4   7  -2  235.37   17.99
  -4   7  -2  211.25   12.93
  -4  -7  -2  191.56   11.93
  -4  -7  -2  217.12   14.24
  -4   7  -2  232.20   15.76
   4   7   2  229.75   12.79
   4   7   2  218.52   14.30
   4   7   2  207.86   11.78
  -4  -7  -3  109.00    9.78
  -4   7  -3  119.58   13.68
  -4   7  -3   93.72    9.42
  -4  -7  -3   92.82    8.47
   4   7   3  120.28   10.75
   4   7   3  122.13    9.07
  -4  -7  -3  122.83   10.40
   4   7   3  119.26    8.13
  -4   7  -4  123.13   13.97
   4   7   4  103.46    8.72
   4  -7   4  111.38    9.24
   4   7   4  121.87   10.59
   4   7   4  130.37    9.59
  -4  -7  -4  118.31   10.44
  -4  -7  -4  140.88   10.33
   4   7   5   30.12    6.05
   4  -7   5   24.32    6.40
  -4   7  -5   33.33   10.19
  -4  -7  -5   31.68    6.95
   4   7   5   26.43    7.08
   4   7   5   41.10    7.33
   4   7   5   19.77    7.11
   4   7   6   36.79    6.75
   4  -7   6   34.16    7.13
   4   7   6   40.03    7.75
  -4  -7  -6   41.89    7.46
   4   7   6   34.05    8.25
   4   7   6   53.39    7.90
   4  -7   6   44.24    7.70
  -4   7  -6   21.54    9.59
   4   7   7   55.08    7.82
   4   7   7   41.92    8.35
   4   7   7   55.94    8.27
   4  -7   7   44.00    8.06
  -4  -7  -7   38.56    8.63
  -4   7  -7   35.74   10.49
   4   7   8    3.16    7.08
   4   7   8   12.33    7.80
   4   7   8    8.82    7.66
  -4  -7  -8    4.57    8.00
   4  -7   8    3.89    6.80
  -4   7  -8    0.42    8.59
   4   7   9   19.05    7.65
  -4   7  -9   14.28    9.62
   4   7   9   16.56    8.20
   4   7   9   10.47    7.57
   4  -7   9    0.61    7.35
  -4  -7  -9   12.48    8.14
   4   7  10   32.83    8.24
  -4   7 -10   33.92   10.03
   4  -7  10   24.04    7.83
   4   7  10   17.26    7.95
   4   7  10   29.80    8.89
  -4  -7 -10   18.57    8.66
   4   7  11   50.88    9.15
  -4   7 -11   28.24   10.56
   4  -7  11   32.88    8.28
   4   7  11   33.47    8.46
  -4  -7 -11   41.14    9.40
   4   7  12   43.02    9.46
  -4   7 -12   33.84   11.13
   4  -7  12   39.55    8.85
   4   7  12   46.19    9.14
  -4  -7 -12   44.11    9.97
   4   7  13   15.81    9.16
  -4   7 -13   -0.39   10.21
   4  -7  13   17.84    8.27
   4   7  13   15.60    8.38
  -4  -7 -13   10.85    9.41
   4   7  14   77.01   10.92
  -4   7 -14   80.24   12.12
   4  -7  14   69.43   10.47
   4   7  14   60.93   10.44
  -4  -7 -14   79.11   11.62
  -4   7 -15   46.21   11.02
   4  -7  15   35.21    9.29
   4   7  15   35.26    9.83
  -4  -7 -15   45.95    9.56
   4   7  15   49.78   10.30
   4   7  16   20.62    9.76
   4   7  16    9.01   10.21
  -4  -7 -16   11.37    9.06
  -4   7 -16   16.41    9.63
   4  -7  16   11.96   13.96
  -4  -7 -17  189.80   14.73
   4   7  17  192.98   16.00
   4   7  17  181.49   15.28
   4  -7  17  181.58   19.62
  -4   7 -17  168.91   15.25
  -4  -7 -18  170.75   14.33
   4   7  18  152.72   15.09
   4   7  18  150.21   14.71
  -4   7 -18  136.14   14.10
  -4  -7 -19   75.69   12.08
   4   7  19   52.75   12.10
  -4   7 -19   51.32   12.18
   4   7  19   61.15   12.92
   4   7  20   20.07   12.46
  -4  -7 -20   49.97   11.37
  -4   7 -20   27.30   11.09
   4   7  20   36.46   12.42
  -4  -7 -21   72.69   12.79
   4   7  21   54.27   14.24
   4   7  21   69.42   14.07
  -4   7 -21   52.78   11.97
  -4  -7 -22   18.56   12.27
   4   7  22  -23.26   14.28
  -4   7 -22   -0.29   10.35
   4   7  22    8.34   12.95
  -4  -7 -23   17.05   12.76
   4   7  23   21.41   13.69
  -4   7 -23   34.28   11.08
  -4  -7 -24   31.62   13.50
   4   7  24   34.27   15.64
  -4   7 -24   49.21   11.73
   4   7  25  144.56   16.28
  -4   7 -25  107.46   13.52
   4   7  25   96.59   18.45
   4   7  26  145.07   16.84
  -4   7 -26  145.83   14.52
   4   7  27  183.54   18.48
   4   7  27  128.30   20.74
   4   7  28   38.03   15.97
   4   7  28   11.37   17.58
   4  -8 -28   10.29   20.83
   4  -8 -27   21.48   20.50
   4  -8 -26   76.49   21.19
   4  -8 -25   22.23   18.87
   4  -8 -24   27.94   17.94
  -4   8  23   74.47   19.11
   4  -8 -23   64.71   17.81
   4  -8 -23   90.11   14.80
  -4   8  22   42.18   16.45
   4  -8 -22   34.98   16.14
   4  -8 -22   45.75   13.19
  -4   8  21    4.84   15.41
   4  -8 -21    9.60   14.54
   4   8 -21    5.47   15.48
   4  -8 -21   19.08   12.17
  -4   8  20   -2.33   14.35
   4  -8 -20   12.96   14.12
   4   8 -20   11.83   15.25
   4   8 -20   12.98    7.03
   4  -8 -19   57.58   14.89
   4   8 -19   49.46   15.83
   4   8 -19   54.13    7.88
   4   8 -18   10.37   13.69
   4  -8 -18    5.64   12.76
   4   8 -18   20.58    7.18
   4   8 -17   42.06   15.04
   4  -8 -17   23.23   12.71
   4   8 -17   37.93    7.51
   4  -8 -16   -3.01   11.40
   4   8 -16    8.07   13.47
   4   8 -16   16.90    6.96
   4  -8 -15    1.39   10.50
   4   8 -15   10.26   12.39
   4   8 -15   28.84    7.59
   4   8 -14  163.97   17.94
   4  -8 -14  157.79   16.63
  -4   8  13    7.82    9.41
   4   8 -13   -0.46   11.59
   4   8 -13   32.93    7.43
   4   8 -12   17.54    7.17
  -4   8  12    8.53    8.55
   4   8 -11   48.46    7.84
   4  -8 -11   34.50    9.34
  -4   8  11   22.17    8.40
  -4   8  11   23.47   11.25
  -4   8  10  269.19   17.05
  -4   8  10  287.69   20.76
   4   8 -10  299.69   16.50
   4  -8 -10  281.86   18.31
  -4   8   9    1.84    6.54
  -4  -8   9    4.09    6.49
  -4   8   9    2.15   10.45
   4   8  -9   10.35    7.09
   4  -8  -9    2.52    8.05
   4  -8  -8  100.44   11.02
  -4   8   8   84.91   12.26
  -4   8   8   76.43   12.70
   4  -8  -7   55.54    9.61
  -4   8   7   56.85   10.96
  -4   8   7   57.11   11.48
   4  -8  -6    0.97    8.16
  -4   8   6   -8.05    9.46
   4   8  -6    0.14    3.94
  -4   8   6    6.17    8.57
   4   8  -5   -1.88    5.52
  -4   8   5    7.28    8.16
   4   8  -5    2.38    4.23
  -4   8   5    5.01    9.79
   4  -8  -5   -1.01    8.34
   4   8  -4   33.84    7.56
  -4   8   4   34.89    8.19
  -4  -8   4   37.21    9.56
   4   8  -4   27.25    5.15
  -4   8   4   33.03   10.30
   4  -8  -4   32.35    9.40
  -4  -8   3   53.24    9.52
  -4  -8   3   69.62   10.60
   4   8  -3   63.48    6.67
  -4   8   3   79.81    9.01
  -4   8   3   70.76   11.44
  -4   8   3   67.54   15.16
  -4   8   2  182.04   15.37
  -4  -8   2  172.78   14.32
   4   8  -2  190.50   11.03
   4   8  -2  206.82   13.23
  -4  -8   2  151.87   13.70
  -4   8   2  166.03   18.53
  -4  -8   1   28.29    8.53
   4   8  -1   47.20    7.71
   4   8  -1   24.91    5.95
  -4  -8   1   20.51    8.78
  -4   8   1   26.01   10.20
  -4   8   1   22.33   13.06
   4   8   0   24.53    7.60
  -4  -8   0   17.05    7.94
  -4  -8   0   25.50    8.71
   4   8   0   20.94    6.15
  -4   8   0   18.12    9.92
  -4   8   0   26.09   11.79
  -4  -8  -1    2.84    7.37
   4   8   1   16.18    7.78
   4   8   1   13.29    6.40
  -4  -8  -1    7.28    8.18
  -4   8  -1    4.51    8.77
  -4   8  -1   -0.56   11.03
  -4   8  -2  258.43   21.46
   4   8   2  303.80   16.29
  -4  -8  -2  273.49   18.01
  -4  -8  -2  282.30   17.63
   4   8   2  303.10   17.50
  -4  -8  -3   12.02    7.33
  -4   8  -3    3.13   10.44
  -4   8  -3   18.09    4.31
  -4  -8  -3   14.26    8.50
   4   8   3   18.07    7.13
   4   8   3    5.87    4.37
   4   8   3   11.82    8.21
  -4  -8  -4    2.55    7.32
  -4   8  -4    8.84   11.64
  -4  -8  -4    6.30    3.74
   4   8   4   11.25    5.15
  -4   8  -4    5.16    5.47
   4   8   4   10.73    7.51
   4   8   4    2.64    8.40
  -4   8  -5  225.51   18.83
   4   8   5  250.17   14.33
   4   8   5  241.42   15.89
  -4  -8  -5  226.96   14.92
   4   8   6    1.55    5.29
   4  -8   6    0.20    5.87
  -4   8  -6   -1.43   10.35
  -4  -8  -6   18.00    7.83
   4   8   6   26.69    9.03
   4   8   6   16.08    7.79
   4   8   6    2.53    8.27
   4  -8   7   17.99    6.47
   4   8   7   18.58    5.99
   4   8   7   24.34    8.70
  -4   8  -7   22.65   10.72
   4   8   7   38.59    8.77
  -4  -8  -7   22.07    9.33
   4   8   7   17.67    8.58
   4   8   8  150.74   12.67
  -4   8  -8  131.87   15.05
   4   8   8  129.82   10.83
   4  -8   8  133.72   11.23
   4   8   8  165.97   12.81
   4   8   8  141.87   13.03
  -4  -8  -8  129.41   13.14
   4  -8   9    7.94    7.42
   4   8   9   19.79    8.73
   4   8   9    6.73    8.91
   4  -8   9    0.27    7.14
  -4  -8  -9    0.27    9.37
  -4   8  -9    4.48    9.96
   4   8  10   20.44    9.21
   4   8  10    2.41    9.07
   4  -8  10    4.49    7.96
  -4   8 -10   13.52   10.86
   4   8  11  263.10   16.98
   4   8  11  227.65   17.41
   4  -8  11  213.51   15.79
  -4   8 -11  230.37   18.54
   4   8  12   86.07   11.91
   4   8  12   72.58   11.35
   4  -8  12   72.75   10.60
  -4   8 -12   72.43   13.12
   4   8  13   23.10   10.62
   4   8  13   16.74   10.15
   4  -8  13    6.22    8.68
  -4   8 -13    5.63   11.26
   4   8  14  197.73   15.17
  -4   8 -14  169.11   16.14
   4   8  14  139.32   14.71
   4  -8  14  149.09   13.97
  -4   8 -15   22.47   11.15
   4  -8  15   26.78    9.85
   4   8  15   19.06   10.91
   4   8  15   24.55   10.79
  -4   8 -16   62.58   11.55
   4   8  16   53.74   11.79
   4   8  16   46.88   11.80
  -4  -8 -16   49.70   11.49
  -4   8 -17   90.52   12.11
   4   8  17   54.20   12.49
   4   8  17   63.56   12.92
  -4  -8 -17   54.36   12.20
   4   8  18    7.55   11.51
  -4   8 -18   29.45   11.00
   4   8  18    9.27   11.97
  -4  -8 -18    8.22   11.96
   4   8  19   47.16   13.25
  -4   8 -19   23.20   11.91
   4   8  19   32.17   12.60
  -4  -8 -19   44.33   12.65
  -4   8 -20   50.15   12.48
   4   8  20   65.15   14.26
  -4  -8 -20   79.22   13.51
   4   8  20   31.86   13.74
  -4   8 -21   -0.90   11.26
   4   8  21    7.58   13.05
  -4  -8 -21   12.92   12.75
   4   8  21  -23.54   14.69
  -4   8 -22   12.88   11.21
   4   8  22   12.81   13.84
   4   8  22    1.64   15.25
   4   8  23    5.58   14.75
  -4   8 -23   17.29   11.56
   4   8  23  -22.39   16.41
   4   8  24   16.36   15.59
   4   8  24  -11.18   17.14
   4   8  25   75.60   17.48
  -4  -8 -25   73.81   16.99
   4   8  26    5.13   16.53
  -4  -8 -26   19.05   16.42
  -4  -8 -27   23.94   17.23
  -4   9  19    8.95   15.17
   4  -9 -19    1.64   13.96
   4   9 -19   24.11    8.72
  -4   9  18   33.06   14.96
   4   9 -18   26.98    8.76
  -4   9  17    2.76   14.01
   4   9 -17   24.21    8.57
  -4   9  16   54.85   15.27
   4   9 -16   75.90    9.77
   4   9 -15   22.67    8.61
   4   9 -14   41.12    9.12
  -4   9  13   26.18   13.21
   4   9 -13   69.40    9.80
  -4   9  12   10.66   12.70
   4   9 -12   42.52    8.95
   4  -9 -11    6.57    9.64
   4   9 -11   14.14    8.52
  -4   9  11   -7.99   12.27
  -4   9  11    0.43    6.98
  -4   9  10   59.02   13.14
   4   9 -10   95.68   10.36
   4  -9 -10   71.75   11.81
  -4   9   9   37.42   11.70
   4   9  -9   65.56    9.72
   4  -9  -9   52.62   10.98
  -4   9   8   -3.80   10.43
   4  -9  -8   10.68    9.34
   4   9  -8   16.79    8.61
   4   9  -7    7.33    2.64
   4   9  -7    6.74    3.34
   4  -9  -7    4.68   10.11
   4   9  -7   12.92    8.50
  -4   9   7    0.34    9.46
  -4   9   6    1.57    8.89
   4   9  -6   -3.57    4.84
   4  -9  -6    3.22    9.24
   4   9  -6   12.14    8.48
   4   9  -5   18.64    8.78
   4  -9  -5    5.64   10.34
   4   9  -5   14.22    7.14
  -4   9   5    7.52    8.06
   4   9  -5    2.26    5.22
  -4   9   5   14.07   11.30
  -4  -9   4  101.73   12.93
   4   9  -4  132.59   11.73
  -4   9   4  101.75   14.48
   4   9  -4  120.28    8.52
  -4   9   4  116.70   10.77
   4   9  -4  100.83   10.68
  -4   9   4  100.94   18.94
  -4  -9   3    0.36   10.03
   4   9  -3   17.17    8.65
   4   9  -3   12.12    6.05
  -4   9   3    7.22   11.10
  -4   9   3    6.36   14.55
   4   9  -3    0.58    8.36
  -4  -9   2   16.82    9.65
   4   9  -2   20.11    9.00
   4   9  -2   25.77    6.60
  -4   9   2   11.65   11.40
  -4   9   2    8.13   14.14
  -4  -9   1    6.92    9.62
   4   9  -1   15.33    8.67
   4   9  -1    8.79    6.64
  -4   9   1    6.61   10.56
  -4   9   1    1.95   14.10
   4   9   0  102.93    9.69
  -4   9   0  116.26   14.66
   4   9   0  132.97   12.23
  -4  -9   0  115.10   12.44
  -4   9   0   89.18   16.50
   4   9   1   90.69    9.28
  -4  -9  -1   67.62   10.88
   4   9   1  102.43   11.62
  -4   9  -1   59.16   15.12
   4   9   2   90.90    9.56
  -4  -9  -2   82.85   11.51
   4   9   2   97.95   11.29
  -4   9  -2   64.07   15.13
   4   9   3   51.05    8.74
  -4  -9  -3   37.60    9.51
   4   9   3   47.77    9.95
  -4   9  -3   51.40   14.19
  -4  -9  -4   62.07   10.71
  -4   9  -4   47.04   14.40
   4   9   4   79.88    9.83
   4   9   4   82.71   11.80
  -4  -9  -5   34.95    9.38
  -4   9  -5   26.38   12.86
   4   9   5   15.76    5.43
   4   9   5   49.61    9.34
   4   9   5   37.59   10.46
  -4  -9  -6   40.82    9.71
  -4   9  -6   26.80   12.82
   4   9   6   30.04    6.43
   4   9   6   45.55    9.55
   4   9   6   31.66   10.82
  -4   9  -7  161.72   17.76
   4   9   7  186.55   15.76
   4   9   7  189.67   15.28
  -4   9  -8  222.13   18.47
  -4  -9  -8  162.74    9.42
   4   9   8  224.29   16.22
   4   9   8  264.85   16.05
  -4   9  -9   88.93   14.19
   4   9   9   66.77    8.00
  -4  -9  -9   62.20    7.15
   4   9   9  100.34   12.15
   4   9   9   84.59   12.42
   4   9  10   19.03   11.13
  -4   9 -10   19.35   12.43
  -4  -9 -10   20.34    6.57
   4   9  10   12.48   10.66
   4   9  10    9.09    7.03
   4   9  11   25.58   11.03
  -4   9 -11   11.25   11.81
  -4  -9 -11   18.12    7.08
   4   9  11    4.63   10.47
   4   9  11   10.21    7.44
  -4   9 -12    5.55   12.70
  -4  -9 -12   29.34    8.22
   4   9  12   22.43   11.37
   4   9  12   17.34   11.01
  -4   9 -13   46.73   13.18
  -4  -9 -13   56.09    9.23
   4   9  13   60.72   13.06
   4   9  13   78.32   12.77
  -4   9 -14  138.62   15.82
  -4  -9 -14  109.23   12.10
   4   9  14  133.79   15.70
   4   9  14  155.85   15.44
  -4   9 -15  203.31   17.18
  -4  -9 -15  152.71   14.46
   4   9  15  192.49   17.44
   4   9  15  179.24   16.81
  -4   9 -16   41.63   11.98
  -4  -9 -16   25.43   10.35
   4   9  16   15.76   12.52
   4   9  16    5.90   12.06
  -4  -9 -17   17.04   10.94
   4   9  17    3.36   12.69
  -4  -9 -17   -2.79   12.32
  -4   9 -17   12.22   11.14
   4   9  17    1.72   12.15
  -4  -9 -18   43.83   12.58
  -4   9 -18   58.41   12.27
   4   9  18   53.50   13.98
   4   9  18   53.18   14.28
  -4  -9 -18   58.46   13.80
  -4   9 -19  -21.11   13.34
   4   9  19   21.98   13.14
   4   9  19   -3.47   13.93
   4   9  20    7.92   13.27
   4   9  21   67.34   15.74
   4   9  22   31.26   15.41
   4   9  23   20.40   16.30
   4  10 -17   16.52    9.99
   4  10 -16   21.82   10.00
  -4  10  15   28.79   16.07
   4  10 -15   91.32   11.78
  -4  10  14    5.58   14.46
   4  10 -14   31.39   10.52
  -4  10  13   36.33   16.17
   4  10 -13   63.88   10.98
  -4  10  12   59.80   15.92
   4  10 -12  107.17   12.33
   4 -10 -11   44.31   12.46
   4  10 -11   86.75   11.81
   4 -10 -10  102.69   14.50
   4  10 -10  106.71   12.44
   4 -10  -9   11.70   11.71
   4  10  -9   38.09   10.56
   4 -10  -8   12.26   11.36
   4  10  -8   28.70   10.53
   4 -10  -7   46.78   12.09
   4  10  -7   71.56   11.25
  -4 -10   6   14.52   11.82
   4 -10  -6   24.97   11.86
   4  10  -6   44.47   10.81
   4  10  -5   25.98   10.35
  -4 -10   5    3.27   11.70
  -4  10   5   -0.80   17.07
   4  10  -5    2.23    7.84
   4  10  -4   26.35   10.74
  -4 -10   4   -1.61   11.51
  -4  10   4   -8.55   16.47
   4  10  -4    4.80    8.73
  -4 -10   3   55.89   12.56
   4  10  -3   74.07   11.29
   4  10  -3   47.75   10.75
  -4  10   3   38.15   17.30
  -4 -10   2  109.87   14.00
   4  10  -2  120.18   12.69
   4  10  -2   96.85   13.21
  -4  10   2   89.26   18.80
   4  10  -1   36.14   11.29
  -4 -10   1   16.77   10.81
  -4  10   1   14.13   13.94
  -4  10   1   29.85   15.99
   4  10   0   27.88    8.39
  -4 -10   0   22.05   10.63
   4  10   0   40.43   10.89
  -4  10   0   25.07   15.99
   4  10   1   11.32    8.41
   4  10   1   13.52   10.55
  -4 -10  -1    4.41   10.23
  -4  10  -1   22.20   15.67
   4  10   2   24.34    9.12
  -4 -10  -2   16.73   10.50
   4  10   2   37.80   11.52
  -4  10  -2   14.44   14.56
   4  10   3   19.52    9.22
   4  10   3   33.27   11.53
  -4 -10  -3   19.06   10.50
  -4  10  -3    2.49   14.82
   4  10   4   69.44   10.68
   4  10   4   78.05   12.67
  -4 -10  -4   57.01   11.41
  -4  10  -4   55.21   16.64
  -4 -10  -5   21.56   10.69
  -4  10  -5   33.84   15.33
  -4 -10  -6   14.43   10.43
   4  10   6   -7.03   11.58
  -4  10  -6    1.65   13.73
   4  10   7    5.05   11.83
  -4  10  -7   16.01   13.94
   4  10   8   56.07   12.74
   4  10   8   26.30   12.53
  -4  10  -8   37.80   14.17
   4  10   9  122.18   14.77
   4  10   9   86.65   14.50
  -4  10  -9   92.47   16.05
   4  10  10  100.43   13.84
   4  10  10   64.64   13.72
  -4  10 -10   75.85   15.46
   4  10  11   -4.13   11.61
  -4  10 -11    0.47   13.96
   4  10  12   40.06   13.48
   4  10  12   12.35   12.59
  -4  10 -12    4.82   13.31
   4  10  13   32.03   13.25
   4  10  13   34.78   13.33
  -4  10 -13   18.31   13.64
   4  10  14    7.51   13.18
  -4  10 -14   11.59   13.53
   4  10  15   20.78   13.63
  -4  10 -15   10.38   12.94
   4  10  16   13.87   13.68
   4  10  17    3.35   14.36
   4  10  18   38.40   16.22
   4  10  19   -2.49   14.77
   4  10  20   -3.52   14.92
   4  11 -16   24.89   12.08
   4  11 -15   30.62   12.27
   4  11 -14   28.00   11.87
   4  11 -13   34.33   12.42
   4  11 -12   37.73   12.31
   4  11 -11   38.51   12.42
   4  11 -10   35.97   12.43
   4  11  -9   36.16   12.02
  -4 -11   8    0.46   14.54
   4  11  -8   40.29   12.14
   4 -11  -8   23.31   13.75
   4 -11  -7   12.73   12.70
  -4 -11   7   -4.54   14.06
   4  11  -7   33.34   12.16
  -4  11   7   -3.57   20.69
   4 -11  -6   54.87   14.45
  -4 -11   6   45.54   14.65
   4  11  -6   85.92   13.17
  -4  11   6   59.90   21.62
   4  11  -5  113.12   14.10
  -4 -11   5   65.15   15.04
  -4  11   5   66.31   21.65
  -4 -11   4   -3.95   13.14
   4  11  -4   22.12   12.11
  -4  11   4    4.86   18.77
   4  11  -3   94.97   13.42
  -4 -11   3   71.77   14.47
   4  11  -2   14.30   12.27
  -4 -11   2    8.35   12.66
  -4  11   2   15.13   18.34
  -4 -11   1   23.44   12.87
   4  11  -1   63.06   12.89
  -4  11   1   47.14   19.04
  -4 -11   0   69.51   14.30
   4  11   0  122.20   14.70
  -4  11   0   99.53   20.48
  -4 -11  -1   -0.40   12.18
   4  11   1   35.42   12.79
  -4  11  -1   12.31   16.75
   4  11   2   44.20   13.50
  -4 -11  -2   12.02   11.90
  -4  11  -2    8.08   16.33
   4  11   3   95.13   14.39
  -4 -11  -3   78.74   13.94
  -4  11  -3   47.80   18.20
   4  11   4   46.78   12.93
  -4 -11  -4    5.09   12.19
  -4  11  -4    6.24   16.11
  -4 -11  -5    6.19   11.69
   4  11   5   28.18   13.07
  -4  11  -5   -1.78   15.70
  -4 -11  -6   28.94   12.36
  -4  11  -6   12.75   15.47
  -4  11  -7    9.94   15.41
   4  11   8   22.73   13.89
  -4  11  -8   27.14   15.40
   4  11   9    7.90   13.99
  -4  11  -9   16.38   15.11
   4  11  10   15.48   13.94
  -4  11 -10   23.63   15.37
   4  11  11   11.61   14.54
   4  11  12   10.95   14.33
   4  11  13   13.25   13.54
   4  11  14   21.29   14.32
   4  11  15   11.80   15.14
   4  11  16    9.20   15.43
   4  12 -14   30.80   13.75
   4  12 -13   23.91   13.46
   4  12 -12   84.94   14.90
   4  12 -11   36.88   14.10
  -4  12   7    4.60   22.46
  -4  12   6    0.89   21.89
[truncated: 818,567 more chars]
